# Supplementary material for: Post-Crackdown Effectiveness of Field-Based Forest Law Enforcement in the Brazilian Amazon
Source: PLoS One. 2015 Apr 15;10(4):e0121544. doi: 10.1371/journal.pone.0121544 (PMC4398318; doi:10.1371/journal.pone.0121544)
Supplement: S1 Dataset — (ZIP) [file pone.0121544.s002.zip]

Archive with 4 entries (4 files):
- Data Dictionary.xlsx
- Matching_replication.R
- prematching_data.csv
- README.txt
