# Supplementary material for: Post-Crackdown Effectiveness of Field-Based Forest Law Enforcement in the Brazilian Amazon
Source: PLoS One. 2015 Apr 15;10(4):e0121544. doi: 10.1371/journal.pone.0121544 (PMC4398318; doi:10.1371/journal.pone.0121544)
Supplement: S1 Dataset — (ZIP) [file pone.0121544.s002.zip › Data Dictionary.xlsx]

## Sheet: plosdatalabels
Variables	Labels	Units
Y	outcome (change in deforestation)	hectares
Tr	treatment (inspections > 0)	binary
emb	Embargoed districts	binary
Forest2007	Forest 2007	Percent
acc_def	Acc. def. 2008	sqkm/1000
Clouds	Clouds in t+1	Percent/1000
Clouds_lagged	Clouds in t	Percent/1000
prodes_lag	Def. in t	hectares/1000
prod_splagt1	Def. in t sp. lag	hectares/1000
deltadef_lag1	Change in Def. 09/08	hectares
deltadef_lag2	Change in Def. 08/07	hectares
nfines	Inspections 02-08	Count
DISTANCIA	Distance	hours
DISTANCIAsq	Distance sq	hours
MUNimprecise	Imprecise insp. in t	Count/sqkm (dstrict size)
TI_percent	Indigenous land	Percent
UC	Protected areas	Percent
Assenta	Settlements	Percent
smallsh	Smallholders	Percent
sh_high_lag	Share of large def. in t	Share
agrsh	Cropland	Percent
pastsh	Pasture	Percent
tractor_w	Tractors	Count/sqkm (dstrict size)
Prec_ann	Precipitation	mm/1000
Share.owners	Land owners	Percent
Notes: This data set can be used to replicate the results in Table 4, unit of observation is a 10x10 km grid cell, observations are pooled over observation periods
