# Supplementary material for: Post-Crackdown Effectiveness of Field-Based Forest Law Enforcement in the Brazilian Amazon
Source: PLoS One. 2015 Apr 15;10(4):e0121544. doi: 10.1371/journal.pone.0121544 (PMC4398318; doi:10.1371/journal.pone.0121544)
Supplement: S1 Dataset — (ZIP) [file pone.0121544.s002.zip › Matching_replication.R]

#This code replicates the results from model (1) in Table 5 of "Post-crackdown effectiveness of field-based forest law enforcement in the Brazilian Amazon"

#install.packages("Matching") # use if package Matching is not previously installed
library(Matching) # load package Matching

d<-read.csv("prematching_data.csv") # load data (needs to be in working directory)

Y<-d$Y # set outcome
Tr<-d$Tr # set treatment
X<-d[,4:26] # define covariate set

rr1<-Match(Y=Y,Tr=Tr,X=X,ties=T,replace=T,Weight=2) # run matching analysis

summary(rr1) # view results
