# Supplementary material for: Post-Crackdown Effectiveness of Field-Based Forest Law Enforcement in the Brazilian Amazon
Source: PLoS One. 2015 Apr 15;10(4):e0121544. doi: 10.1371/journal.pone.0121544 (PMC4398318; doi:10.1371/journal.pone.0121544)
Supplement: S1 Dataset — (ZIP) [file pone.0121544.s002.zip › prematching_data.csv]

	Y	Tr	emb	Forest2007	acc_def	Clouds	Clouds_lagged	prodes_lag	prod_splagt1	deltadef_lag1	deltadef_lag2	nfines	DISTANCIA	DISTANCIAsq	MUNimprecise	TI_percent	UC	Assenta	smallsh	sh_high_lag	agrsh	pastsh	tractor_w	Prec_ann	Share.owners
1	0	0	0	19	0	0.00714285714285714	0.018	0	0	0	0	0.000246426811237063	18.69869	349.6410077161	0	100	4	0	12.2257053291536	0	0	0	0	2.45	17.10526316
2	0	0	0	3	0	0	0	0	0.0039901	0	0	0.000246426811237063	13.31368	177.2540751424	0	100	0	0	12.2257053291536	0	0	0	0	2.45	17.10526316
3	0	0	0	2	0	0	0	0	0	0	0	0.000246426811237063	10.45981	109.4076252361	0	100	0	0	12.2257053291536	0	0	0	0	2.45	17.10526316
4	0	0	0	2	0	0	0	0	0	0	0	0.000246426811237063	10.45981	109.4076252361	0	100	0	0	12.2257053291536	0	0	0	0	2.45	17.10526316
5	0	0	0	83	0.031	0.07	0.0158163265306122	0	0	0	0	0.000246426811237063	24.69613	609.8988369769	0	95	25	0	12.2257053291536	0	0	0.085	0	2.45	17.10526316
6	0	0	0	19	0	0.00714285714285714	0.018	0	0	0	0	0.000246426811237063	18.69869	349.6410077161	0	100	4	0	12.2257053291536	0	0	0	0	2.45	17.10526316
7	0	0	0	5	0.007	0.001	0.00204081632653061	0	0.010918875	0	0	0.000246426811237063	19.55979	382.5853848441	0	100	0	0	12.2257053291536	0	0	0	0	2.45	17.10526316
8	46.0571	0	0	5	0.007	0.00204081632653061	0.008	0	0	0	0	0.000246426811237063	19.55979	382.5853848441	0	100	0	0	12.2257053291536	0	0	0	0	2.45	17.10526316
9	0	0	0	19	0	0.006	0.00714285714285714	0	0	0	0	0.000246426811237063	18.69869	349.6410077161	0	100	4	0	12.2257053291536	0	0	0	0	2.45	17.10526316
10	0	0	0	19	0	0.00714285714285714	0.018	0	0	0	0	0.000246426811237063	18.69869	349.6410077161	0	100	4	0	12.2257053291536	0	0	0	0	2.45	17.10526316
11	0	0	0	19	0	0.006	0.00714285714285714	0	0.0057571375	0	0	0.000246426811237063	18.69869	349.6410077161	0	100	4	0	12.2257053291536	0	0	0	0	2.45	17.10526316
12	0	0	0	2	0	0	0	0	0	0	0	0.000246426811237063	10.45981	109.4076252361	0	100	0	0	12.2257053291536	0	0	0	0	2.45	17.10526316
13	0	0	0	5	0.007	0.00204081632653061	0.008	0	0	0	0	0.000246426811237063	19.55979	382.5853848441	0	100	0	0	12.2257053291536	0	0	0	0	2.45	17.10526316
14	0	0	0	2	0	0	0	0	0.010533975	0	0	0.000246426811237063	10.45981	109.4076252361	0	100	0	0	12.2257053291536	0	0	0	0	2.45	17.10526316
15	0	0	0	3	0	0	0	0	0	0	0	0.000246426811237063	13.31368	177.2540751424	0	100	0	0	12.2257053291536	0	0	0	0	2.45	17.10526316
16	0	0	0	19	0	0.00714285714285714	0.018	0	0	0	0	0.000246426811237063	18.69869	349.6410077161	0	100	4	0	12.2257053291536	0	0	0	0	2.45	17.10526316
17	0	0	0	2	0	0	0	0	0	0	0	0.000246426811237063	10.45981	109.4076252361	0	100	0	0	12.2257053291536	0	0	0	0	2.45	17.10526316
18	0	0	0	83	0.031	0.07	0.0158163265306122	0	0	0	0	0.000246426811237063	24.69613	609.8988369769	0	95	25	0	12.2257053291536	0	0	0.085	0	2.45	17.10526316
19	0	0	0	84	0.529	0.036734693877551	0.049	0	0.00345145	-10.25	41	0.000246426811237063	28.02574	785.4421025476	0	100	0	0	12.2257053291536	0	0.105	0.605	0	2.45	17.10526316
20	0	0	0	9	0.226	0	0.000510204081632653	0	0	0	0	0.000246426811237063	16.41798	269.5500672804	0	73	0	0	12.2257053291536	0	0	0	0	2.45	17.10526316
21	0	0	0	2	0	0	0	0	0.01528275	0	0	0.000246426811237063	10.45981	109.4076252361	0	100	0	0	12.2257053291536	0	0	0	0	2.45	17.10526316
22	0	0	0	94	0.07	0.073	0.0270408163265306	0	0	-3.5	14	0.000246426811237063	23.7749	565.24587001	0	100	75	0	12.2257053291536	0	0	0	0	2.45	17.10526316
23	0	0	0	5	0.007	0.001	0.00204081632653061	0	0.018595625	0	0	0.000246426811237063	19.55979	382.5853848441	0	100	0	0	12.2257053291536	0	0	0	0	2.45	17.10526316
24	-10.7759	0	0	84	0.529	0.036	0.036734693877551	0.0421277	0.0355221875	-10.25	41	0.000246426811237063	28.02574	785.4421025476	0	100	0	0	12.2257053291536	0	0.105	0.605	0	2.45	17.10526316
25	-33.882	0	0	5	0.007	0.001	0.00204081632653061	0.0460571	0.0185384875	0	0	0.000246426811237063	19.55979	382.5853848441	0	100	0	0	12.2257053291536	1	0	0	0	2.45	17.10526316
26	0	0	0	19	0	0.006	0.00714285714285714	0	0	0	0	0.000246426811237063	18.69869	349.6410077161	0	100	4	0	12.2257053291536	0	0	0	0	2.45	17.10526316
27	0	0	0	5	0.007	0.00204081632653061	0.008	0	0	0	0	0.000246426811237063	19.55979	382.5853848441	0	100	0	0	12.2257053291536	0	0	0	0	2.45	17.10526316
28	0	0	0	2	0	0	0	0	0.096973075	0	0	0.000246426811237063	10.45981	109.4076252361	0	100	0	0	12.2257053291536	0	0	0	0	2.45	17.10526316
29	0	0	0	2	0	0	0	0	0.0973300125	0	0	0.000246426811237063	10.45981	109.4076252361	0	100	0	0	12.2257053291536	0	0	0	0	2.45	17.10526316
30	0	0	0	83	0.031	0.07	0.0158163265306122	0	0	0	0	0.000246426811237063	24.69613	609.8988369769	0	95	25	0	12.2257053291536	0	0	0.085	0	2.45	17.10526316
31	0	0	0	94	0.07	0.073	0.0270408163265306	0	0	-3.5	14	0.000246426811237063	23.7749	565.24587001	0	100	75	0	12.2257053291536	0	0	0	0	2.45	17.10526316
32	0	0	0	94	0.07	0.0270408163265306	0.072	0	0.00345145	-3.5	14	0.000246426811237063	23.7749	565.24587001	0	100	75	0	12.2257053291536	0	0	0	0	2.45	17.10526316
33	0	0	0	9	0.226	0.000510204081632653	0	0	0	0	0	0.000246426811237063	16.41798	269.5500672804	0	73	0	0	12.2257053291536	0	0	0	0	2.45	17.10526316
34	64.8863	0	0	84	0.529	0.036734693877551	0.049	0	0.00345145	-10.25	41	0.000246426811237063	28.02574	785.4421025476	0	100	0	0	12.2257053291536	0	0.105	0.605	0	2.45	17.10526316
35	0	0	0	9	0.226	0.000510204081632653	0	0	0	0	0	0.000246426811237063	16.41798	269.5500672804	0	73	0	0	12.2257053291536	0	0	0	0	2.45	17.10526316
36	-7.8527	0	0	84	0.529	0.036734693877551	0.049	0.0276116	0	17.3616	41	0.000246426811237063	28.02574	785.4421025476	0	100	0	0	12.2257053291536	0	0.105	0.605	0	2.45	17.10526316
37	0	0	0	60	0.087	0.056	0.00510204081632653	0	0	0	0	0.000246426811237063	31.4368	988.27239424	0	61	58	0	12.2257053291536	0	0	0.205	0	2.45	17.10526316
38	0	0	0	9	0.226	0.000510204081632653	0	0	0	0	0	0.000246426811237063	16.41798	269.5500672804	0	73	0	0	12.2257053291536	0	0	0	0	2.45	17.10526316
39	0	0	0	30	0.038	0.0107142857142857	0.021	0	0	0	0	0.000246426811237063	20.63924	425.9782277776	0	98	0	0	12.2257053291536	0	0	0.015	0	2.45	17.10526316
40	0	0	0	30	0.038	0.0107142857142857	0.021	0	0	0	0	0.000246426811237063	20.63924	425.9782277776	0	98	0	0	12.2257053291536	0	0	0.015	0	2.45	17.10526316
41	-21.0904	0	0	3	0	0	0	0.0210904	0.012688775	0	0	0.000246426811237063	13.31368	177.2540751424	0	100	0	0	12.2257053291536	0	0	0	0	2.45	17.10526316
42	-41.2939	0	0	5	0.007	0.001	0.00204081632653061	0.0412939	0.03315655	0	0	0.000246426811237063	19.55979	382.5853848441	0	100	0	0	12.2257053291536	0.555445235252664	0	0	0	2.45	17.10526316
43	0	0	0	94	0.07	0.073	0.0270408163265306	0	0.0163377875	-3.5	14	0.000246426811237063	23.7749	565.24587001	0	100	75	0	12.2257053291536	0	0	0	0	2.45	17.10526316
44	0	0	0	94	0.07	0.0270408163265306	0.072	0	0.00345145	-3.5	14	0.000246426811237063	23.7749	565.24587001	0	100	75	0	12.2257053291536	0	0	0	0	2.45	17.10526316
45	0	0	0	94	0.07	0.0270408163265306	0.072	0	0	-3.5	14	0.000246426811237063	23.7749	565.24587001	0	100	75	0	12.2257053291536	0	0	0	0	2.45	17.10526316
46	0	0	0	83	0.031	0.0158163265306122	0.047	0	0	0	0	0.000246426811237063	24.69613	609.8988369769	0	95	25	0	12.2257053291536	0	0	0.085	0	2.45	17.10526316
47	0	0	0	94	0.07	0.073	0.0270408163265306	0	0.01058065	-3.5	14	0.000246426811237063	23.7749	565.24587001	0	100	75	0	12.2257053291536	0	0	0	0	2.45	17.10526316
48	0	0	0	83	0.031	0.0158163265306122	0.047	0	0	0	0	0.000246426811237063	24.69613	609.8988369769	0	95	25	0	12.2257053291536	0	0	0.085	0	2.45	17.10526316
49	0	0	0	94	0.07	0.0270408163265306	0.072	0	0	-3.5	14	0.000246426811237063	23.7749	565.24587001	0	100	75	0	12.2257053291536	0	0	0	0	2.45	17.10526316
50	0	0	0	84	0.529	0.036	0.036734693877551	0	0.022192525	-10.25	41	0.000246426811237063	28.02574	785.4421025476	0	100	0	0	12.2257053291536	0	0.105	0.605	0	2.45	17.10526316
51	0	0	0	60	0.087	0.00510204081632653	0.035	0	0	0	0	0.000246426811237063	31.4368	988.27239424	0	61	58	0	12.2257053291536	0	0	0.205	0	2.45	17.10526316
52	0	0	0	60	0.087	0.00510204081632653	0.035	0	0.00345145	0	0	0.000246426811237063	31.4368	988.27239424	0	61	58	0	12.2257053291536	0	0	0.205	0	2.45	17.10526316
53	0	0	0	60	0.087	0.00510204081632653	0.035	0	0	0	0	0.000246426811237063	31.4368	988.27239424	0	61	58	0	12.2257053291536	0	0	0.205	0	2.45	17.10526316
54	41.2939	0	0	5	0.007	0.00204081632653061	0.008	0	0	0	0	0.000246426811237063	19.55979	382.5853848441	0	100	0	0	12.2257053291536	0	0	0	0	2.45	17.10526316
55	21.0904	0	0	3	0	0	0	0	0	0	0	0.000246426811237063	13.31368	177.2540751424	0	100	0	0	12.2257053291536	0	0	0	0	2.45	17.10526316
56	0	0	0	3	0	0	0	0	0.0026363	0	0	0.000246426811237063	13.31368	177.2540751424	0	100	0	0	12.2257053291536	0	0	0	0	2.45	17.10526316
57	0	0	0	83	0.031	0.0158163265306122	0.047	0	0	0	0	0.000246426811237063	24.69613	609.8988369769	0	95	25	0	12.2257053291536	0	0	0.085	0	2.45	17.10526316
58	0	0	0	83	0.031	0.0158163265306122	0.047	0	0	0	0	0.000246426811237063	24.69613	609.8988369769	0	95	25	0	12.2257053291536	0	0	0.085	0	2.45	17.10526316
59	-50.7673	0	0	66	0.02	0.03	0.025	0.0507673	0.01810445	0	-12	0.000246426811237063	34.64724	1200.4312396176	0	66	40	0	12.2257053291536	1	0.0025	0	0	2.45	17.10526316
60	0	0	0	11	0.107	0.002	0.00102040816326531	0	0.096973075	0	0	0.000246426811237063	13.98503	195.5810641009	0	100	0	0	12.2257053291536	0	0	0	0	2.45	17.10526316
61	69.522	0	0	5	0	0.000510204081632653	0.004	0	0	0	0	0.000246426811237063	14.60659	213.3524714281	0	100	0	0	12.2257053291536	0	0	0	0	2.45	17.10526316
62	0	0	0	60	0.087	0.056	0.00510204081632653	0	0	0	0	0.000246426811237063	31.4368	988.27239424	0	61	58	0	12.2257053291536	0	0	0.205	0	2.45	17.10526316
63	0	0	0	60	0.087	0.056	0.00510204081632653	0	0	0	0	0.000246426811237063	31.4368	988.27239424	0	61	58	0	12.2257053291536	0	0	0.205	0	2.45	17.10526316
64	0	0	0	9	0.226	0	0.000510204081632653	0	0	0	0	0.000246426811237063	16.41798	269.5500672804	0	73	0	0	12.2257053291536	0	0	0	0	2.45	17.10526316
65	0	0	0	30	0.038	0.0107142857142857	0.021	0	0	0	0	0.000246426811237063	20.63924	425.9782277776	0	98	0	0	12.2257053291536	0	0	0.015	0	2.45	17.10526316
66	0	0	0	66	0.02	0.025	0.038	0	0	0	-12	0.000246426811237063	34.64724	1200.4312396176	0	66	40	0	12.2257053291536	0	0.0025	0	0	2.45	17.10526316
67	0	0	0	5	0	0.000510204081632653	0.004	0	0.0039901	0	0	0.000246426811237063	14.60659	213.3524714281	0	100	0	0	12.2257053291536	0	0	0	0	2.45	17.10526316
68	0	0	0	3	0	0	0	0	0	0	0	0.000246426811237063	13.31368	177.2540751424	0	100	0	0	12.2257053291536	0	0	0	0	2.45	17.10526316
69	0	0	0	83	0.031	0.07	0.0158163265306122	0	0	0	0	0.000246426811237063	24.69613	609.8988369769	0	95	25	0	12.2257053291536	0	0	0.085	0	2.45	17.10526316
70	-19.7589	0	0	84	0.529	0.036	0.036734693877551	0.0197589	0.01337675	17.3616	41	0.000246426811237063	28.02574	785.4421025476	0	100	0	0	12.2257053291536	0	0.105	0.605	0	2.45	17.10526316
71	0	0	0	11	0.107	0.00102040816326531	0.004	0	0.01528275	0	0	0.000246426811237063	13.98503	195.5810641009	0	100	0	0	12.2257053291536	0	0	0	0	2.45	17.10526316
72	602.8783	0	0	11	0.107	0.00102040816326531	0.004	0.052351	0.008738875	52.351	0	0.000246426811237063	13.98503	195.5810641009	0	100	0	0	12.2257053291536	0	0	0	0	2.45	17.10526316
73	-655.2293	0	0	11	0.107	0.002	0.00102040816326531	0.6552293	0.01542635	52.351	0	0.000246426811237063	13.98503	195.5810641009	0	100	0	0	12.2257053291536	0.893552684533491	0	0	0	2.45	17.10526316
74	0	0	0	30	0.038	0.0107142857142857	0.021	0	0	0	0	0.000246426811237063	20.63924	425.9782277776	0	98	0	0	12.2257053291536	0	0	0.015	0	2.45	17.10526316
75	0	0	0	9	0.226	0.000510204081632653	0	0	0	0	0	0.000246426811237063	16.41798	269.5500672804	0	73	0	0	12.2257053291536	0	0	0	0	2.45	17.10526316
76	0	0	0	9	0.226	0	0.000510204081632653	0	0	0	0	0.000246426811237063	16.41798	269.5500672804	0	73	0	0	12.2257053291536	0	0	0	0	2.45	17.10526316
77	0	0	0	30	0.038	0.006	0.0107142857142857	0	0	0	0	0.000246426811237063	20.63924	425.9782277776	0	98	0	0	12.2257053291536	0	0	0.015	0	2.45	17.10526316
78	0	0	0	3	0	0	0	0	0.006634825	0	0	0.000246426811237063	13.31368	177.2540751424	0	100	0	0	12.2257053291536	0	0	0	0	2.45	17.10526316
79	0	0	0	66	0.02	0.025	0.038	0	0	0	-12	0.000246426811237063	34.64724	1200.4312396176	0	66	40	0	12.2257053291536	0	0.0025	0	0	2.45	17.10526316
80	0	0	0	30	0.038	0.006	0.0107142857142857	0	0	0	0	0.000246426811237063	20.63924	425.9782277776	0	98	0	0	12.2257053291536	0	0	0.015	0	2.45	17.10526316
81	42.1277	0	0	84	0.529	0.036734693877551	0.049	0	0.00345145	-10.25	41	0.000246426811237063	28.02574	785.4421025476	0	100	0	0	12.2257053291536	0	0.105	0.605	0	2.45	17.10526316
82	-120.5553	0	0	11	0.107	0.002	0.00102040816326531	0.1205553	0.0819036625	31.9208	0	0.000246426811237063	13.98503	195.5810641009	0	100	0	0	12.2257053291536	0.817677032863756	0	0	0	2.45	17.10526316
83	0	0	0	9	0.226	0	0.000510204081632653	0	0	0	0	0.000246426811237063	16.41798	269.5500672804	0	73	0	0	12.2257053291536	0	0	0	0	2.45	17.10526316
84	-47.0877	0	0	84	0.529	0.036	0.036734693877551	0.0648863	0.0186547	-10.25	41	0.000246426811237063	28.02574	785.4421025476	0	100	0	0	12.2257053291536	0.466845851897858	0.105	0.605	0	2.45	17.10526316
85	0	0	0	30	0.038	0.006	0.0107142857142857	0	0	0	0	0.000246426811237063	20.63924	425.9782277776	0	98	0	0	12.2257053291536	0	0	0.015	0	2.45	17.10526316
86	0	0	0	3	0	0	0	0	0.0263959625	0	0	0.000246426811237063	13.31368	177.2540751424	0	100	0	0	12.2257053291536	0	0	0	0	2.45	17.10526316
87	0	0	0	19	0	0.006	0.00714285714285714	0	0.013867925	0	0	0.000246426811237063	18.69869	349.6410077161	0	100	4	0	12.2257053291536	0	0	0	0	2.45	17.10526316
88	0	0	0	66	0.02	0.025	0.038	0	0	0	-12	0.000246426811237063	34.64724	1200.4312396176	0	66	40	0	12.2257053291536	0	0.0025	0	0	2.45	17.10526316
89	0	0	0	5	0	0.000510204081632653	0.004	0	0.0039901	0	0	0.000246426811237063	14.60659	213.3524714281	0	100	0	0	12.2257053291536	0	0	0	0	2.45	17.10526316
90	-69.522	0	0	5	0	0	0.000510204081632653	0.069522	0.006634825	0	0	0.000246426811237063	14.60659	213.3524714281	0	100	0	0	12.2257053291536	0.365787808175829	0	0	0	2.45	17.10526316
91	0	0	0	60	0.087	0.056	0.00510204081632653	0	0.0024698625	0	0	0.000246426811237063	31.4368	988.27239424	0	61	58	0	12.2257053291536	0	0	0.205	0	2.45	17.10526316
92	0	0	0	66	0.02	0.03	0.025	0	0.0063459125	0	-12	0.000246426811237063	34.64724	1200.4312396176	0	66	40	0	12.2257053291536	0	0.0025	0	0	2.45	17.10526316
93	0	0	0	5	0	0	0.000510204081632653	0	0.00869025	0	0	0.000246426811237063	14.60659	213.3524714281	0	100	0	0	12.2257053291536	0	0	0	0	2.45	17.10526316
94	50.7673	0	0	66	0.02	0.025	0.038	0	0	0	-12	0.000246426811237063	34.64724	1200.4312396176	0	66	40	0	12.2257053291536	0	0.0025	0	0	2.45	17.10526316
95	0	0	0	60	0.087	0.00510204081632653	0.035	0	0	0	0	0.000246426811237063	31.4368	988.27239424	0	61	58	0	12.2257053291536	0	0	0.205	0	2.45	17.10526316
96	0	0	0	11	0.107	0.00102040816326531	0.004	0	0.010533975	0	0	0.000246426811237063	13.98503	195.5810641009	0	100	0	0	12.2257053291536	0	0	0	0	2.45	17.10526316
97	0	0	0	5	0	0.000510204081632653	0.004	0	0	0	0	0.000246426811237063	14.60659	213.3524714281	0	100	0	0	12.2257053291536	0	0	0	0	2.45	17.10526316
98	0	0	0	5	0	0	0.000510204081632653	0	0.0263959625	0	0	0.000246426811237063	14.60659	213.3524714281	0	100	0	0	12.2257053291536	0	0	0	0	2.45	17.10526316
99	0	0	0	30	0.038	0.006	0.0107142857142857	0	0	0	0	0.000246426811237063	20.63924	425.9782277776	0	98	0	0	12.2257053291536	0	0	0.015	0	2.45	17.10526316
100	0	0	0	5	0	0	0.000510204081632653	0	0.0237596625	0	0	0.000246426811237063	14.60659	213.3524714281	0	100	0	0	12.2257053291536	0	0	0	0	2.45	17.10526316
101	88.6345	0	0	11	0.107	0.00102040816326531	0.004	0.0319208	0.006543875	31.9208	0	0.000246426811237063	13.98503	195.5810641009	0	100	0	0	12.2257053291536	0	0	0	0	2.45	17.10526316
102	0	0	0	66	0.02	0.03	0.025	0	0.0140226625	0	-12	0.000246426811237063	34.64724	1200.4312396176	0	66	40	0	12.2257053291536	0	0.0025	0	0	2.45	17.10526316
103	0	0	0	11	0.107	0.002	0.00102040816326531	0	0.0973300125	0	0	0.000246426811237063	13.98503	195.5810641009	0	100	0	0	12.2257053291536	0	0	0	0	2.45	17.10526316
104	0	0	0	66	0.02	0.03	0.025	0	0.011611875	0	-12	0.000246426811237063	34.64724	1200.4312396176	0	66	40	0	12.2257053291536	0	0.0025	0	0	2.45	17.10526316
105	0	0	0	19	0	0	0.002	0	0.0018893125	0	0	0.000618582209575653	4.947085	24.473649997225	0.000123716441915131	100	0	0	1.39023351275994	0	0	0.1	0.00791785228256835	2.45	37.83783784
106	0	0	0	30	0.069	0.007	0.00306122448979592	0	0.0097419125	0	0	0.000618582209575653	7.277072	52.955776893184	0.000247432883830261	100	0	0	1.39023351275994	0	0	0	0.00791785228256835	2.45	37.83783784
107	0	0	0	7	0	0	0.004	0	0	0	0	0.000618582209575653	4.210084	17.724807287056	0.000123716441915131	100	0	0	1.39023351275994	0	0	0	0.00791785228256835	2.45	37.83783784
108	-28.543	0	0	30	0.069	0.007	0.00306122448979592	0.028543	0.0061740375	9.9362	0	0.000618582209575653	7.277072	52.955776893184	0.000247432883830261	100	0	0	1.39023351275994	1	0	0	0.00791785228256835	2.45	37.83783784
109	0	0	0	19	0	0.002	0	0	0	0	0	0.000618582209575653	4.947085	24.473649997225	0.000247432883830261	100	0	0	1.39023351275994	0	0	0.1	0.00791785228256835	2.45	37.83783784
110	0	0	0	7	0	0	0	0	0	0	0	0.000618582209575653	4.210084	17.724807287056	0.000247432883830261	100	0	0	1.39023351275994	0	0	0	0.00791785228256835	2.45	37.83783784
111	0	0	0	45	0	0.000510204081632653	0.002	0	0	0	0	0.000618582209575653	5.023011	25.230639506121	0.000123716441915131	100	0	0	1.39023351275994	0	0	0	0.00791785228256835	2.45	37.83783784
112	0	0	0	30	0.069	0.00306122448979592	0.017	0	0.001242025	0	0	0.000618582209575653	7.277072	52.955776893184	0.000123716441915131	100	0	0	1.39023351275994	0	0	0	0.00791785228256835	2.45	37.83783784
113	0	0	0	7	0	0	0.004	0	0	0	0	0.000618582209575653	4.210084	17.724807287056	0.000123716441915131	100	0	0	1.39023351275994	0	0	0	0.00791785228256835	2.45	37.83783784
114	0	0	0	59	1.965	0.005	0.013265306122449	0	0.0453389125	0	-101	0.000618582209575653	5.899254	34.801197756516	0.000247432883830261	100	0	0	1.39023351275994	0	0.0225	0.545	0.00791785228256835	2.45	37.83783784
115	0	0	0	7	0	0	0	0	0	0	0	0.000618582209575653	4.210084	17.724807287056	0.000247432883830261	100	0	0	1.39023351275994	0	0	0	0.00791785228256835	2.45	37.83783784
116	0	0	0	17	0	0.00204081632653061	0.014	0	0.001242025	0	0	0.000618582209575653	12.39125	153.5430765625	0.000123716441915131	100	0	0	1.39023351275994	0	0	0	0.00791785228256835	2.45	37.83783784
117	-31.9882	0	0	17	0	0	0.00204081632653061	0.0319882	0.0133047375	0	0	0.000618582209575653	12.39125	153.5430765625	0.000247432883830261	100	0	0	1.39023351275994	1	0	0	0.00791785228256835	2.45	37.83783784
118	0	0	0	17	0	0	0.00204081632653061	0	0.0095445875	0	0	0.000618582209575653	12.39125	153.5430765625	0.000247432883830261	100	0	0	1.39023351275994	0	0	0	0.00791785228256835	2.45	37.83783784
119	-61.414	0	0	11	0	0	0	0.061414	0.0167736125	0	0	0.000618582209575653	19.31813	373.1901466969	0.000247432883830261	70	35	0	1.39023351275994	1	0	0	0.00791785228256835	2.45	37.83783784
120	0	0	0	19	0	0.002	0	0	0	0	0	0.000618582209575653	4.947085	24.473649997225	0.000247432883830261	100	0	0	1.39023351275994	0	0	0.1	0.00791785228256835	2.45	37.83783784
121	0	0	0	45	0	0.003	0.000510204081632653	0	0	0	0	0.000618582209575653	5.023011	25.230639506121	0.000247432883830261	100	0	0	1.39023351275994	0	0	0	0.00791785228256835	2.45	37.83783784
122	0	1	0	7	0	0	0.004	0	0	0	0	0.000618582209575653	4.210084	17.724807287056	0.000123716441915131	100	0	0	1.39023351275994	0	0	0	0.00791785228256835	2.45	37.83783784
123	83.9925	0	0	47	0	0.00714285714285714	0.011	0	0.0019559125	0	0	0.000618582209575653	9.421531	88.765246383961	0.000123716441915131	73	0	0	1.39023351275994	0	0	0	0.00791785228256835	2.45	37.83783784
124	0	0	0	7	0	0	0.004	0	0	0	0	0.000618582209575653	4.210084	17.724807287056	0.000123716441915131	100	0	0	1.39023351275994	0	0	0	0.00791785228256835	2.45	37.83783784
125	0	0	0	30	0.069	0.007	0.00306122448979592	0	0.0301842	0	0	0.000618582209575653	7.277072	52.955776893184	0.000247432883830261	100	0	0	1.39023351275994	0	0	0	0.00791785228256835	2.45	37.83783784
126	0	0	0	11	0	0	0	0	0.00767675	0	0	0.000618582209575653	19.31813	373.1901466969	0.000247432883830261	70	35	0	1.39023351275994	0	0	0	0.00791785228256835	2.45	37.83783784
127	0	0	0	7	0	0	0	0	0	0	0	0.000618582209575653	4.210084	17.724807287056	0.000247432883830261	100	0	0	1.39023351275994	0	0	0	0.00791785228256835	2.45	37.83783784
128	18.6068	0	0	30	0.069	0.00306122448979592	0.017	0.0099362	0	9.9362	0	0.000618582209575653	7.277072	52.955776893184	0.000123716441915131	100	0	0	1.39023351275994	0	0	0	0.00791785228256835	2.45	37.83783784
129	-15.8255	0	0	17	0	0	0.00204081632653061	0.0158255	0.0075664	0	0	0.000618582209575653	12.39125	153.5430765625	0.000247432883830261	100	0	0	1.39023351275994	0	0	0	0.00791785228256835	2.45	37.83783784
130	0	0	0	11	0	0	0.005	0	0	0	0	0.000618582209575653	19.31813	373.1901466969	0.000123716441915131	70	35	0	1.39023351275994	0	0	0	0.00791785228256835	2.45	37.83783784
131	0	0	0	20	0	0.001	0.00714285714285714	0	0.0098714125	0	0	0.000618582209575653	6.92918	48.0135354724	0.000247432883830261	100	0	0	1.39023351275994	0	0	0.005	0.00791785228256835	2.45	37.83783784
132	0	0	0	19	0	0.002	0	0	0	0	0	0.000618582209575653	4.947085	24.473649997225	0.000247432883830261	100	0	0	1.39023351275994	0	0	0.1	0.00791785228256835	2.45	37.83783784
133	10.6357	0	0	47	0	0.00714285714285714	0.011	0.0076905	0.0009946	7.6905	0	0.000618582209575653	9.421531	88.765246383961	0.000123716441915131	73	0	0	1.39023351275994	0	0	0	0.00791785228256835	2.45	37.83783784
134	0	0	0	20	0	0.00714285714285714	0.007	0	0.0009946	0	0	0.000618582209575653	6.92918	48.0135354724	0.000123716441915131	100	0	0	1.39023351275994	0	0	0.005	0.00791785228256835	2.45	37.83783784
135	0	0	0	45	0	0.000510204081632653	0.002	0	0	0	0	0.000618582209575653	5.023011	25.230639506121	0.000123716441915131	100	0	0	1.39023351275994	0	0	0	0.00791785228256835	2.45	37.83783784
136	0	0	0	7	0	0	0	0	0	0	0	0.000618582209575653	4.210084	17.724807287056	0.000247432883830261	100	0	0	1.39023351275994	0	0	0	0.00791785228256835	2.45	37.83783784
137	0	0	0	11	0	0	0	0	0.0140226625	0	0	0.000618582209575653	19.31813	373.1901466969	0.000247432883830261	70	35	0	1.39023351275994	0	0	0	0.00791785228256835	2.45	37.83783784
138	61.414	0	0	11	0	0	0.005	0	0	0	0	0.000618582209575653	19.31813	373.1901466969	0.000123716441915131	70	35	0	1.39023351275994	0	0	0	0.00791785228256835	2.45	37.83783784
139	0	0	0	11	0	0	0	0	0.0128384875	0	0	0.000618582209575653	19.31813	373.1901466969	0.000247432883830261	70	35	0	1.39023351275994	0	0	0	0.00791785228256835	2.45	37.83783784
140	31.9882	0	0	17	0	0.00204081632653061	0.014	0	0	0	0	0.000618582209575653	12.39125	153.5430765625	0.000123716441915131	100	0	0	1.39023351275994	0	0	0	0.00791785228256835	2.45	37.83783784
141	0	0	0	11	0	0	0.005	0	0	0	0	0.000618582209575653	19.31813	373.1901466969	0.000123716441915131	70	35	0	1.39023351275994	0	0	0	0.00791785228256835	2.45	37.83783784
142	0	0	0	11	0	0	0.005	0	0	0	0	0.000618582209575653	19.31813	373.1901466969	0.000123716441915131	70	35	0	1.39023351275994	0	0	0	0.00791785228256835	2.45	37.83783784
143	0	0	0	7	0	0	0	0	0	0	0	0.000618582209575653	4.120092	16.975158088464	0.000247432883830261	99	0	0	1.39023351275994	0	0	0.0225	0.00791785228256835	2.45	37.83783784
144	0	0	0	47	0	0.00714285714285714	0.011	0	0.0009613125	0	0	0.000618582209575653	9.421531	88.765246383961	0.000123716441915131	73	0	0	1.39023351275994	0	0	0	0.00791785228256835	2.45	37.83783784
145	0	0	0	1	0	0	0	0	0	0	0	0.000618582209575653	9.84114	96.8480364996	0.000123716441915131	100	0	0	1.39023351275994	0	0	0	0.00791785228256835	2.45	37.83783784
146	0	0	0	9	0	0	0	0	0	0	0	0.000618582209575653	11.89615	141.5183848225	0.000247432883830261	73	0	0	1.39023351275994	0	0	0	0.00791785228256835	2.45	37.83783784
147	-32.5482	0	0	20	0	0.001	0.00714285714285714	0.0325482	0.018592725	7.9568	0	0.000618582209575653	6.92918	48.0135354724	0.000247432883830261	100	0	0	1.39023351275994	0	0	0.005	0.00791785228256835	2.45	37.83783784
148	0	0	0	20	0	0.001	0.00714285714285714	0	0.004068525	0	0	0.000618582209575653	6.92918	48.0135354724	0.000247432883830261	100	0	0	1.39023351275994	0	0	0.005	0.00791785228256835	2.45	37.83783784
149	0	0	0	17	0	0.00204081632653061	0.014	0	0	0	0	0.000618582209575653	12.39125	153.5430765625	0.000123716441915131	100	0	0	1.39023351275994	0	0	0	0.00791785228256835	2.45	37.83783784
150	0	0	0	30	0.069	0.00306122448979592	0.017	0	0.0022033375	0	0	0.000618582209575653	7.277072	52.955776893184	0.000123716441915131	100	0	0	1.39023351275994	0	0	0	0.00791785228256835	2.45	37.83783784
151	0	0	0	1	0	0	0	0	0	0	0	0.000618582209575653	9.84114	96.8480364996	0.000247432883830261	100	0	0	1.39023351275994	0	0	0	0.00791785228256835	2.45	37.83783784
152	33.5668	0	0	30	0.069	0.00306122448979592	0.017	0	0.0022033375	0	0	0.000618582209575653	7.277072	52.955776893184	0.000123716441915131	100	0	0	1.39023351275994	0	0	0	0.00791785228256835	2.45	37.83783784
153	15.8255	0	0	17	0	0.00204081632653061	0.014	0	0.001242025	0	0	0.000618582209575653	12.39125	153.5430765625	0.000123716441915131	100	0	0	1.39023351275994	0	0	0	0.00791785228256835	2.45	37.83783784
154	0	0	0	20	0	0.00714285714285714	0.007	0	0.0028839125	0	0	0.000618582209575653	6.92918	48.0135354724	0.000123716441915131	100	0	0	1.39023351275994	0	0	0.005	0.00791785228256835	2.45	37.83783784
155	0	0	0	19	0	0.002	0	0	0	0	0	0.000618582209575653	4.947085	24.473649997225	0.000247432883830261	100	0	0	1.39023351275994	0	0	0.1	0.00791785228256835	2.45	37.83783784
156	-18.3262	0	0	47	0	0.001	0.00714285714285714	0.0183262	0.0388931375	7.6905	0	0.000618582209575653	9.421531	88.765246383961	0.000247432883830261	73	0	0	1.39023351275994	0	0	0	0.00791785228256835	2.45	37.83783784
157	0	0	0	7	0	0	0	0	0	0	0	0.000618582209575653	4.120092	16.975158088464	0.000247432883830261	99	0	0	1.39023351275994	0	0	0.0225	0.00791785228256835	2.45	37.83783784
158	0	0	0	9	0	0	0.001	0	0.001242025	0	0	0.000618582209575653	11.89615	141.5183848225	0.000123716441915131	73	0	0	1.39023351275994	0	0	0	0.00791785228256835	2.45	37.83783784
159	0	0	0	1	0	0	0	0	0	0	0	0.000618582209575653	9.84114	96.8480364996	0.000123716441915131	100	0	0	1.39023351275994	0	0	0	0.00791785228256835	2.45	37.83783784
160	46.4231	0	0	59	1.965	0.013265306122449	0.025	0	0.0009946	0	-101	0.000618582209575653	5.899254	34.801197756516	0.000123716441915131	100	0	0	1.39023351275994	0	0.0225	0.545	0.00791785228256835	2.45	37.83783784
161	0	0	0	9	0	0	0	0	0	0	0	0.000618582209575653	11.89615	141.5183848225	0.000247432883830261	73	0	0	1.39023351275994	0	0	0	0.00791785228256835	2.45	37.83783784
162	0	0	0	45	0	0.003	0.000510204081632653	0	0	0	0	0.000618582209575653	5.023011	25.230639506121	0.000247432883830261	100	0	0	1.39023351275994	0	0	0	0.00791785228256835	2.45	37.83783784
163	0	0	0	5	0	0	0	0	0	0	0	0.000618582209575653	5.621299	31.599002447401	0.000247432883830261	100	0	0	1.39023351275994	0	0	0	0.00791785228256835	2.45	37.83783784
164	0	0	0	1	0	0	0	0	0	0	0	0.000618582209575653	9.84114	96.8480364996	0.000247432883830261	100	0	0	1.39023351275994	0	0	0	0.00791785228256835	2.45	37.83783784
165	0	0	0	17	0	0	0.00204081632653061	0	0.0086130125	0	0	0.000618582209575653	12.39125	153.5430765625	0.000247432883830261	100	0	0	1.39023351275994	0	0	0	0.00791785228256835	2.45	37.83783784
166	-33.5668	0	0	30	0.069	0.007	0.00306122448979592	0.0335668	0.02598835	0	0	0.000618582209575653	7.277072	52.955776893184	0.000247432883830261	100	0	0	1.39023351275994	0	0	0	0.00791785228256835	2.45	37.83783784
167	0	1	0	7	0	0	0.003	0	0	0	0	0.000618582209575653	4.120092	16.975158088464	0.000123716441915131	99	0	0	1.39023351275994	0	0	0.0225	0.00791785228256835	2.45	37.83783784
168	-83.9925	0	0	47	0	0.001	0.00714285714285714	0.0839925	0.0322918875	0	0	0.000618582209575653	9.421531	88.765246383961	0.000247432883830261	73	0	0	1.39023351275994	0.849484180135131	0	0	0.00791785228256835	2.45	37.83783784
169	0	0	0	7	0	0	0	0	0	0	0	0.000618582209575653	4.120092	16.975158088464	0.000247432883830261	99	0	0	1.39023351275994	0	0	0.0225	0.00791785228256835	2.45	37.83783784
170	0	0	0	1	0	0	0	0	0	0	0	0.000618582209575653	9.84114	96.8480364996	0.000123716441915131	100	0	0	1.39023351275994	0	0	0	0.00791785228256835	2.45	37.83783784
171	0	0	0	5	0	0	0.001	0	0.0018893125	0	0	0.000618582209575653	5.621299	31.599002447401	0.000123716441915131	100	0	0	1.39023351275994	0	0	0	0.00791785228256835	2.45	37.83783784
172	274.2979	0	0	59	1.965	0.013265306122449	0.025	0	0	0	-101	0.000618582209575653	5.899254	34.801197756516	0.000123716441915131	100	0	0	1.39023351275994	0	0.0225	0.545	0.00791785228256835	2.45	37.83783784
173	0	0	0	1	0	0	0	0	0	0	0	0.000618582209575653	9.84114	96.8480364996	0.000123716441915131	100	0	0	1.39023351275994	0	0	0	0.00791785228256835	2.45	37.83783784
174	-28.7183	0	0	59	1.965	0.005	0.013265306122449	0.0464231	0.0500350875	0	-101	0.000618582209575653	5.899254	34.801197756516	0.000247432883830261	100	0	0	1.39023351275994	0	0.0225	0.545	0.00791785228256835	2.45	37.83783784
175	24.5914	0	0	20	0	0.00714285714285714	0.007	0.0079568	0.0009613125	7.9568	0	0.000618582209575653	6.92918	48.0135354724	0.000123716441915131	100	0	0	1.39023351275994	0	0	0.005	0.00791785228256835	2.45	37.83783784
176	0	0	0	1	0	0	0	0	0	0	0	0.000618582209575653	9.84114	96.8480364996	0.000247432883830261	100	0	0	1.39023351275994	0	0	0	0.00791785228256835	2.45	37.83783784
177	0	0	0	59	1.965	0.013265306122449	0.025	0	0.0009946	0	-101	0.000618582209575653	5.899254	34.801197756516	0.000123716441915131	100	0	0	1.39023351275994	0	0.0225	0.545	0.00791785228256835	2.45	37.83783784
178	0	0	0	5	0	0	0	0	0.006486625	0	0	0.000618582209575653	5.621299	31.599002447401	0.000247432883830261	100	0	0	1.39023351275994	0	0	0	0.00791785228256835	2.45	37.83783784
179	0	0	0	1	0	0	0	0	0	0	0	0.000618582209575653	9.84114	96.8480364996	0.000247432883830261	100	0	0	1.39023351275994	0	0	0	0.00791785228256835	2.45	37.83783784
180	0	0	0	9	0	0	0.001	0	0.001242025	0	0	0.000618582209575653	11.89615	141.5183848225	0.000123716441915131	73	0	0	1.39023351275994	0	0	0	0.00791785228256835	2.45	37.83783784
181	0	0	0	7	0	0	0.003	0	0.0018893125	0	0	0.000618582209575653	4.120092	16.975158088464	0.000123716441915131	99	0	0	1.39023351275994	0	0	0.0225	0.00791785228256835	2.45	37.83783784
182	161.0376	0	0	47	0	0.00714285714285714	0.011	0	0.0009613125	0	0	0.000618582209575653	9.421531	88.765246383961	0.000123716441915131	73	0	0	1.39023351275994	0	0	0	0.00791785228256835	2.45	37.83783784
183	0	0	0	7	0	0	0	0	0	0	0	0.000618582209575653	4.120092	16.975158088464	0.000247432883830261	99	0	0	1.39023351275994	0	0	0.0225	0.00791785228256835	2.45	37.83783784
184	0	0	0	9	0	0	0	0	0.023697575	0	0	0.000618582209575653	11.89615	141.5183848225	0.000247432883830261	73	0	0	1.39023351275994	0	0	0	0.00791785228256835	2.45	37.83783784
185	0	0	0	5	0	0	0.001	0	0.002850625	0	0	0.000618582209575653	5.621299	31.599002447401	0.000123716441915131	100	0	0	1.39023351275994	0	0	0	0.00791785228256835	2.45	37.83783784
186	-274.2979	0	0	59	1.965	0.005	0.013265306122449	0.2742979	0.008067075	0	-101	0.000618582209575653	5.899254	34.801197756516	0.000247432883830261	100	0	0	1.39023351275994	0.602689995074698	0.0225	0.545	0.00791785228256835	2.45	37.83783784
187	0	0	0	45	0	0.003	0.000510204081632653	0	0.0011802625	0	0	0.000618582209575653	5.023011	25.230639506121	0.000247432883830261	100	0	0	1.39023351275994	0	0	0	0.00791785228256835	2.45	37.83783784
188	0	0	0	5	0	0	0	0	0.00419585	0	0	0.000618582209575653	5.621299	31.599002447401	0.000247432883830261	100	0	0	1.39023351275994	0	0	0	0.00791785228256835	2.45	37.83783784
189	0	0	0	20	0	0.001	0.00714285714285714	0	0.0210542125	0	0	0.000618582209575653	6.92918	48.0135354724	0.000247432883830261	100	0	0	1.39023351275994	0	0	0.005	0.00791785228256835	2.45	37.83783784
190	0	0	0	7	0	0	0.003	0	0	0	0	0.000618582209575653	4.120092	16.975158088464	0.000123716441915131	99	0	0	1.39023351275994	0	0	0.0225	0.00791785228256835	2.45	37.83783784
191	0	0	0	5	0	0	0	0	0	15.1145	0	0.000618582209575653	5.621299	31.599002447401	0.000247432883830261	100	0	0	1.39023351275994	0	0	0	0.00791785228256835	2.45	37.83783784
192	-161.0376	0	0	47	0	0.001	0.00714285714285714	0.1610376	0.0169856875	0	0	0.000618582209575653	9.421531	88.765246383961	0.000247432883830261	73	0	0	1.39023351275994	1	0	0	0.00791785228256835	2.45	37.83783784
193	0	0	0	20	0	0.00714285714285714	0.007	0	0.003845225	0	0	0.000618582209575653	6.92918	48.0135354724	0.000123716441915131	100	0	0	1.39023351275994	0	0	0.005	0.00791785228256835	2.45	37.83783784
194	9.4421	0	0	59	1.965	0.013265306122449	0.025	0	0	0	-101	0.000618582209575653	5.899254	34.801197756516	0.000123716441915131	100	0	0	1.39023351275994	0	0.0225	0.545	0.00791785228256835	2.45	37.83783784
195	0	0	0	47	0	0.001	0.00714285714285714	0	0.0329195375	0	0	0.000618582209575653	9.421531	88.765246383961	0.000247432883830261	73	0	0	1.39023351275994	0	0	0	0.00791785228256835	2.45	37.83783784
196	0	1	0	7	0	0	0.003	0	0.0018893125	0	0	0.000618582209575653	4.120092	16.975158088464	0.000123716441915131	99	0	0	1.39023351275994	0	0	0.0225	0.00791785228256835	2.45	37.83783784
197	0	0	0	19	0	0	0.002	0	0	0	0	0.000618582209575653	4.947085	24.473649997225	0.000123716441915131	100	0	0	1.39023351275994	0	0	0.1	0.00791785228256835	2.45	37.83783784
198	0	0	0	19	0	0	0.002	0	0	0	0	0.000618582209575653	4.947085	24.473649997225	0.000123716441915131	100	0	0	1.39023351275994	0	0	0.1	0.00791785228256835	2.45	37.83783784
199	0	0	0	45	0	0.003	0.000510204081632653	0	0.0011802625	0	0	0.000618582209575653	5.023011	25.230639506121	0.000247432883830261	100	0	0	1.39023351275994	0	0	0	0.00791785228256835	2.45	37.83783784
200	0	0	0	5	0	0	0.001	0	0.0018893125	0	0	0.000618582209575653	5.621299	31.599002447401	0.000123716441915131	100	0	0	1.39023351275994	0	0	0	0.00791785228256835	2.45	37.83783784
201	0	0	0	9	0	0	0.001	0	0	0	0	0.000618582209575653	11.89615	141.5183848225	0.000123716441915131	73	0	0	1.39023351275994	0	0	0	0.00791785228256835	2.45	37.83783784
202	0	0	0	45	0	0.000510204081632653	0.002	0	0	0	0	0.000618582209575653	5.023011	25.230639506121	0.000123716441915131	100	0	0	1.39023351275994	0	0	0	0.00791785228256835	2.45	37.83783784
203	0	0	0	45	0	0.000510204081632653	0.002	0	0	0	0	0.000618582209575653	5.023011	25.230639506121	0.000123716441915131	100	0	0	1.39023351275994	0	0	0	0.00791785228256835	2.45	37.83783784
204	0	1	0	19	0	0	0.002	0	0	0	0	0.000618582209575653	4.947085	24.473649997225	0.000123716441915131	100	0	0	1.39023351275994	0	0	0.1	0.00791785228256835	2.45	37.83783784
205	-15.1145	0	0	5	0	0	0.001	0.0151145	0	15.1145	0	0.000618582209575653	5.621299	31.599002447401	0.000123716441915131	100	0	0	1.39023351275994	0	0	0	0.00791785228256835	2.45	37.83783784
206	0	0	0	9	0	0	0.001	0	0	0	0	0.000618582209575653	11.89615	141.5183848225	0.000123716441915131	73	0	0	1.39023351275994	0	0	0	0.00791785228256835	2.45	37.83783784
207	-9.4421	0	0	59	1.965	0.005	0.013265306122449	0.0094421	0.04117405	0	-101	0.000618582209575653	5.899254	34.801197756516	0.000247432883830261	100	0	0	1.39023351275994	0	0.0225	0.545	0.00791785228256835	2.45	37.83783784
208	0	0	0	9	0	0	0	0	0.0055460625	0	0	0.000618582209575653	11.89615	141.5183848225	0.000247432883830261	73	0	0	1.39023351275994	0	0	0	0.00791785228256835	2.45	37.83783784
209	0	0	0	99	0	0.0173469387755102	0.031	0	0	0	0	0.00032255503285099	67.3765	4539.59275225	0	100	0	0	0.902356951940564	0	0	0	0.000798944004446297	2.55	55.88235294
210	0	0	0	46	1.619	0.0224489795918367	0.019	0	0.0051583125	-19.5	78	0.00032255503285099	3.065327	9.396229616929	0	0	0	0	0.902356951940564	0	0.0475	1.8775	0.000798944004446297	2.45	55.88235294
211	0	0	0	5	0	0.00255102040816327	0.003	0	0	0	0	0.00032255503285099	0.8705046	0.75777825862116	0	0	0	0	0.902356951940564	0	0	0.02	0.000798944004446297	2.45	55.88235294
212	0	0	0	5	0	0.00255102040816327	0.003	0	0.0016284875	0	0	0.00032255503285099	0.8705046	0.75777825862116	0	0	0	0	0.902356951940564	0	0	0.02	0.000798944004446297	2.45	55.88235294
213	41.7973	0	0	46	1.619	0.0224489795918367	0.019	0	0.0020416	-19.5	78	0.00032255503285099	3.065327	9.396229616929	0	0	0	0	0.902356951940564	0	0.0475	1.8775	0.000798944004446297	2.45	55.88235294
214	0	0	0	99	0	0	0.0806122448979592	0	0	0	0	0.00032255503285099	49.24568	2425.1369986624	0.000104210087536474	100	0	0	0.902356951940564	0	0	0	0.000798944004446297	2.55	55.88235294
215	0	0	0	100	0	0.0214285714285714	0.035	0	0	0	0	0.00032255503285099	76.32549	5825.5804237401	0	100	0	0	0.902356951940564	0	0	0	0.000798944004446297	2.55	55.88235294
216	0	0	0	99	0	0.0173469387755102	0.031	0	0	0	0	0.00032255503285099	67.3765	4539.59275225	0	100	0	0	0.902356951940564	0	0	0	0.000798944004446297	2.55	55.88235294
217	0	0	0	100	0	0.0214285714285714	0.035	0	0	0	0	0.00032255503285099	76.32549	5825.5804237401	0	100	0	0	0.902356951940564	0	0	0	0.000798944004446297	2.55	55.88235294
218	0	0	0	100	0	0.0214285714285714	0.035	0	0	0	0	0.00032255503285099	76.32549	5825.5804237401	0	100	0	0	0.902356951940564	0	0	0	0.000798944004446297	2.55	55.88235294
219	0	0	0	96	0	0.0612244897959184	0.029	0	0	0	0	0.00032255503285099	24.57666	604.0122167556	0	96	0	0	0.902356951940564	0	0	0	0.000798944004446297	2.55	55.88235294
220	0	0	0	72	0	0.012	0.0280612244897959	0	0	0	0	0.00032255503285099	15.42754	238.0089904516	0.000104210087536474	27	0	0	0.902356951940564	0	0	0	0.000798944004446297	2.55	55.88235294
221	0	0	0	72	0	0.012	0.0280612244897959	0	0	0	0	0.00032255503285099	15.42754	238.0089904516	0.000104210087536474	27	0	0	0.902356951940564	0	0	0	0.000798944004446297	2.55	55.88235294
222	0	0	0	72	0	0.012	0.0280612244897959	0	0	0	0	0.00032255503285099	15.42754	238.0089904516	0.000104210087536474	27	0	0	0.902356951940564	0	0	0	0.000798944004446297	2.55	55.88235294
223	0	0	0	5	0	0.00255102040816327	0.003	0	0.0031167125	0	0	0.00032255503285099	0.8705046	0.75777825862116	0	0	0	0	0.902356951940564	0	0	0.02	0.000798944004446297	2.45	55.88235294
224	-47.1825	0	0	46	1.619	0.017	0.0224489795918367	0.0471825	0.0479500625	-3.1672	78	0.00032255503285099	3.065327	9.396229616929	0.000104210087536474	0	0	0	0.902356951940564	0	0.0475	1.8775	0.000798944004446297	2.45	55.88235294
225	0	0	0	46	1.619	0.0224489795918367	0.019	0	0.0020416	-19.5	78	0.00032255503285099	3.065327	9.396229616929	0	0	0	0	0.902356951940564	0	0.0475	1.8775	0.000798944004446297	2.45	55.88235294
226	-41.7973	1	0	46	1.619	0.017	0.0224489795918367	0.0417973	0.053452775	-19.5	78	0.00032255503285099	3.065327	9.396229616929	0.000104210087536474	0	0	0	0.902356951940564	0	0.0475	1.8775	0.000798944004446297	2.45	55.88235294
227	0	0	0	5	0	0	0.00255102040816327	0	0.002162	0	0	0.00032255503285099	0.8705046	0.75777825862116	0.000104210087536474	0	0	0	0.902356951940564	0	0	0.02	0.000798944004446297	2.45	55.88235294
228	0	0	0	96	0	0.0387755102040816	0.017	0	0	0	0	0.00032255503285099	31.07633	965.7382862689	0	94	0	0	0.902356951940564	0	0	0	0.000798944004446297	2.55	55.88235294
229	0	0	0	100	0	0.0214285714285714	0.035	0	0	0	0	0.00032255503285099	76.32549	5825.5804237401	0	100	0	0	0.902356951940564	0	0	0	0.000798944004446297	2.55	55.88235294
230	7.8155	0	0	71	5.166	0.0489795918367347	0.028	0	0.0113709875	-66	264	0.00032255503285099	4.114316	16.927596147856	0	0	0	37	0.902356951940564	0	0.315	6.365	0.000798944004446297	2.55	55.88235294
231	0	0	0	89	1.948	0.009	0.0591836734693878	0	0	-291.25	672	0.00032255503285099	13.15099	172.9485379801	0.000104210087536474	34	0	0	0.902356951940564	0	0	0.085	0.000798944004446297	2.55	55.88235294
232	0	0	0	89	1.948	0.009	0.0591836734693878	0	0.0009755125	-280.1049	672	0.00032255503285099	13.15099	172.9485379801	0.000104210087536474	34	0	0	0.902356951940564	0	0	0.085	0.000798944004446297	2.55	55.88235294
233	0	0	0	89	1.948	0.009	0.0591836734693878	0	0	-291.25	672	0.00032255503285099	13.15099	172.9485379801	0.000104210087536474	34	0	0	0.902356951940564	0	0	0.085	0.000798944004446297	2.55	55.88235294
234	0	0	0	100	0.007	0.0403061224489796	0.032	0	0	0	0	0.00032255503285099	58.80622	3458.1715106884	0	100	0	0	0.902356951940564	0	0	0	0.000798944004446297	2.55	55.88235294
235	0	0	0	63	0.2	0.001	0.00510204081632653	0	0.0011802625	-7.25	29	0.00032255503285099	8.45216	71.4390086656	0.000104210087536474	71	0	0	0.902356951940564	0	0	0.6125	0.000798944004446297	2.45	55.88235294
236	0	0	0	96	0	0.0612244897959184	0.029	0	0	0	0	0.00032255503285099	24.57666	604.0122167556	0	96	0	0	0.902356951940564	0	0	0	0.000798944004446297	2.55	55.88235294
237	0	0	0	99	0	0.0173469387755102	0.031	0	0	0	0	0.00032255503285099	67.3765	4539.59275225	0	100	0	0	0.902356951940564	0	0	0	0.000798944004446297	2.55	55.88235294
238	0	0	0	72	0	0.0280612244897959	0.011	0	0	0	0	0.00032255503285099	15.42754	238.0089904516	0	27	0	0	0.902356951940564	0	0	0	0.000798944004446297	2.55	55.88235294
239	0	0	0	92	0.626	0.0520408163265306	0.019	0	0	0	0	0.00032255503285099	10.48742	109.9859782564	0	0	79	0	0.902356951940564	0	0	0.0075	0.000798944004446297	2.45	55.88235294
240	8.776	0	0	90	2.173	0.0571428571428571	0.039	0	0.0069307125	-15.25	61	0.00032255503285099	5.624816	31.638555033856	0	0	77	0	0.902356951940564	0	0	2.9825	0.000798944004446297	2.45	55.88235294
241	0	0	0	5	0	0	0.00255102040816327	0	0	0	0	0.00032255503285099	0.8705046	0.75777825862116	0.000104210087536474	0	0	0	0.902356951940564	0	0	0.02	0.000798944004446297	2.45	55.88235294
242	0	0	0	5	0	0.00255102040816327	0.003	0	0.0016284875	0	0	0.00032255503285099	0.8705046	0.75777825862116	0	0	0	0	0.902356951940564	0	0	0.02	0.000798944004446297	2.45	55.88235294
243	0	0	0	96	0	0.0387755102040816	0.017	0	0	0	0	0.00032255503285099	31.07633	965.7382862689	0	94	0	0	0.902356951940564	0	0	0	0.000798944004446297	2.55	55.88235294
244	0	0	0	77	0	0.0204081632653061	0.024	0	0	0	0	0.00032255503285099	86.32549	7452.0902237401	0	71	0	0	0.902356951940564	0	0	0	0.000798944004446297	2.55	55.88235294
245	2.1633	0	0	71	5.166	0.0489795918367347	0.028	0.0111637	0.0141209875	-54.8363	264	0.00032255503285099	4.114316	16.927596147856	0	0	0	37	0.902356951940564	0	0.315	6.365	0.000798944004446297	2.55	55.88235294
246	0	0	0	100	0.007	0.007	0.0403061224489796	0	0.0010562125	0	0	0.00032255503285099	58.80622	3458.1715106884	0.000104210087536474	100	0	0	0.902356951940564	0	0	0	0.000798944004446297	2.55	55.88235294
247	30.8497	0	0	46	1.619	0.0224489795918367	0.019	0.0163328	0.0031167125	-3.1672	78	0.00032255503285099	3.065327	9.396229616929	0	0	0	0	0.902356951940564	0	0.0475	1.8775	0.000798944004446297	2.45	55.88235294
248	7.9113	1	0	89	1.948	0.009	0.0591836734693878	0	0	-262.233	672	0.00032255503285099	13.15099	172.9485379801	0.000104210087536474	34	0	0	0.902356951940564	0	0	0.085	0.000798944004446297	2.55	55.88235294
249	0	0	0	99	0	0.001	0.0581632653061224	0	0	0	0	0.00032255503285099	55.47629	3077.6187521641	0.000104210087536474	100	0	0	0.902356951940564	0	0	0	0.000798944004446297	2.55	55.88235294
250	10.5618	0	0	99	0	0.0173469387755102	0.031	0	0	0	0	0.00032255503285099	67.3765	4539.59275225	0	100	0	0	0.902356951940564	0	0	0	0.000798944004446297	2.55	55.88235294
251	0	0	0	99	0	0.001	0.0581632653061224	0	0	0	0	0.00032255503285099	55.47629	3077.6187521641	0.000104210087536474	100	0	0	0.902356951940564	0	0	0	0.000798944004446297	2.55	55.88235294
252	0	0	0	100	0.021	0.003	0.0464285714285714	0	0	-2.5	10	0.00032255503285099	19.54414	381.9734083396	0.000104210087536474	90	0	0	0.902356951940564	0	0	0.005	0.000798944004446297	2.55	55.88235294
253	0	0	0	100	0.021	0.003	0.0464285714285714	0	0	-2.5	10	0.00032255503285099	19.54414	381.9734083396	0.000104210087536474	90	0	0	0.902356951940564	0	0	0.005	0.000798944004446297	2.55	55.88235294
254	0	0	0	72	0	0.0280612244897959	0.011	0	0	0	0	0.00032255503285099	15.42754	238.0089904516	0	27	0	0	0.902356951940564	0	0	0	0.000798944004446297	2.55	55.88235294
255	0	0	0	90	2.173	0.0571428571428571	0.039	0	0	-15.25	61	0.00032255503285099	5.624816	31.638555033856	0	0	77	0	0.902356951940564	0	0	2.9825	0.000798944004446297	2.45	55.88235294
256	0	0	0	5	0	0	0.00255102040816327	0	0.0042805375	0	0	0.00032255503285099	0.8705046	0.75777825862116	0.000104210087536474	0	0	0	0.902356951940564	0	0	0.02	0.000798944004446297	2.45	55.88235294
257	0	0	0	100	0.006	0.048	0.086734693877551	0	0	0	0	0.00032255503285099	18.12726	328.5975551076	0.000104210087536474	4	0	0	0.902356951940564	0	0	0.0075	0.000798944004446297	2.55	55.88235294
258	0	0	0	70	0	0.0346938775510204	0.023	0	0	0	0	0.00032255503285099	63.8474	4076.49048676	0	69	0	0	0.902356951940564	0	0	0	0.000798944004446297	2.55	55.88235294
259	0	0	0	75	0	0.011	0.0551020408163265	0	0	0	0	0.00032255503285099	13.2318	175.08053124	0.000104210087536474	0	0	0	0.902356951940564	0	0	0	0.000798944004446297	2.55	55.88235294
260	0	0	0	77	0	0.0204081632653061	0.024	0	0	0	0	0.00032255503285099	86.32549	7452.0902237401	0	71	0	0	0.902356951940564	0	0	0	0.000798944004446297	2.55	55.88235294
261	0	0	0	100	0.007	0.007	0.0403061224489796	0	0.0010562125	0	0	0.00032255503285099	58.80622	3458.1715106884	0.000104210087536474	100	0	0	0.902356951940564	0	0	0	0.000798944004446297	2.55	55.88235294
262	0	0	0	99	0	0.001	0.0581632653061224	0	0	0	0	0.00032255503285099	55.47629	3077.6187521641	0.000104210087536474	100	0	0	0.902356951940564	0	0	0	0.000798944004446297	2.55	55.88235294
263	0	0	0	99	0	0.001	0.0581632653061224	0	0	0	0	0.00032255503285099	55.47629	3077.6187521641	0.000104210087536474	100	0	0	0.902356951940564	0	0	0	0.000798944004446297	2.55	55.88235294
264	0	0	0	46	1.619	0.017	0.0224489795918367	0	0.0243409125	-19.5	78	0.00032255503285099	3.065327	9.396229616929	0.000104210087536474	0	0	0	0.902356951940564	0	0.0475	1.8775	0.000798944004446297	2.45	55.88235294
265	0	0	0	100	0.021	0.003	0.0464285714285714	0	0	-2.5	10	0.00032255503285099	19.54414	381.9734083396	0.000104210087536474	90	0	0	0.902356951940564	0	0	0.005	0.000798944004446297	2.55	55.88235294
266	0	0	0	19	0.291	0.00663265306122449	0.006	0	0.0040954875	0	0	0.00032255503285099	2.910953	8.473647368209	0	8	0	0	0.902356951940564	0	0	0.2275	0.000798944004446297	2.45	55.88235294
267	0	0	0	100	0.021	0.003	0.0464285714285714	0	0	-2.5	10	0.00032255503285099	19.54414	381.9734083396	0.000104210087536474	90	0	0	0.902356951940564	0	0	0.005	0.000798944004446297	2.55	55.88235294
268	0	0	0	100	0.006	0.048	0.086734693877551	0	0	0	0	0.00032255503285099	18.12726	328.5975551076	0.000104210087536474	4	0	0	0.902356951940564	0	0	0.0075	0.000798944004446297	2.55	55.88235294
269	0	0	0	99	0	0	0.0806122448979592	0	0	0	0	0.00032255503285099	49.24568	2425.1369986624	0.000104210087536474	100	0	0	0.902356951940564	0	0	0	0.000798944004446297	2.55	55.88235294
270	0	0	0	63	0.2	0.001	0.00510204081632653	0	0	-7.25	29	0.00032255503285099	8.45216	71.4390086656	0.000104210087536474	71	0	0	0.902356951940564	0	0	0.6125	0.000798944004446297	2.45	55.88235294
271	0	0	0	99	0	0	0.0806122448979592	0	0	0	0	0.00032255503285099	49.24568	2425.1369986624	0.000104210087536474	100	0	0	0.902356951940564	0	0	0	0.000798944004446297	2.55	55.88235294
272	0	0	0	96	0	0.0387755102040816	0.017	0	0	0	0	0.00032255503285099	31.07633	965.7382862689	0	94	0	0	0.902356951940564	0	0	0	0.000798944004446297	2.55	55.88235294
273	0	0	0	100	0.009	0.017	0.0535714285714286	0	0	-2.25	9	0.00032255503285099	27.6661	765.41308921	0.000104210087536474	100	0	0	0.902356951940564	0	0.0025	0	0.000798944004446297	2.55	55.88235294
274	-7.8155	0	0	71	5.166	0.028	0.0489795918367347	0.0078155	0.054122	-66	264	0.00032255503285099	4.114316	16.927596147856	0.000104210087536474	0	0	37	0.902356951940564	0	0.315	6.365	0.000798944004446297	2.55	55.88235294
275	0	0	0	19	0.291	0.00663265306122449	0.006	0	0	0	0	0.00032255503285099	2.910953	8.473647368209	0	8	0	0	0.902356951940564	0	0	0.2275	0.000798944004446297	2.45	55.88235294
276	0	0	0	46	1.619	0.017	0.0224489795918367	0	0.0170037875	-19.5	78	0.00032255503285099	3.065327	9.396229616929	0.000104210087536474	0	0	0	0.902356951940564	0	0.0475	1.8775	0.000798944004446297	2.45	55.88235294
277	0	0	0	92	0.626	0.0520408163265306	0.019	0	0.0024505	0	0	0.00032255503285099	10.48742	109.9859782564	0	0	79	0	0.902356951940564	0	0	0.0075	0.000798944004446297	2.45	55.88235294
278	66.5853	1	0	71	5.166	0.028	0.0489795918367347	0.013327	0.0936974375	-54.8363	264	0.00032255503285099	4.114316	16.927596147856	0.000104210087536474	0	0	37	0.902356951940564	0	0.315	6.365	0.000798944004446297	2.55	55.88235294
279	22.0709	0	0	71	5.166	0.028	0.0489795918367347	0	0.0672510875	-66	264	0.00032255503285099	4.114316	16.927596147856	0.000104210087536474	0	0	37	0.902356951940564	0	0.315	6.365	0.000798944004446297	2.55	55.88235294
280	0	0	0	2	0	0	0	0	0	0	0	0.00032255503285099	2.267101	5.139746944201	0.000104210087536474	1	0	0	0.902356951940564	0	0	0	0.000798944004446297	2.45	55.88235294
281	0	0	0	2	0	0	0.001	0	0	0	0	0.00032255503285099	2.267101	5.139746944201	0	1	0	0	0.902356951940564	0	0	0	0.000798944004446297	2.45	55.88235294
282	0	0	0	2	0	0	0.001	0	0.0036686375	0	0	0.00032255503285099	2.267101	5.139746944201	0	1	0	0	0.902356951940564	0	0	0	0.000798944004446297	2.45	55.88235294
283	0	0	0	99	0	0.0581632653061224	0.006	0	0	0	0	0.00032255503285099	55.47629	3077.6187521641	0	100	0	0	0.902356951940564	0	0	0	0.000798944004446297	2.55	55.88235294
284	0	0	0	63	0.2	0.001	0.00510204081632653	0	0.0009755125	-7.25	29	0.00032255503285099	8.45216	71.4390086656	0.000104210087536474	71	0	0	0.902356951940564	0	0	0.6125	0.000798944004446297	2.45	55.88235294
285	0	0	0	22	0.345	0.00663265306122449	0.008	0	0.005297125	-9.5	38	0.00032255503285099	1.241186	1.540542686596	0	24	0	0	0.902356951940564	0	0	1.035	0.000798944004446297	2.45	55.88235294
286	0	0	0	75	0	0.011	0.0551020408163265	0	0	0	0	0.00032255503285099	13.2318	175.08053124	0.000104210087536474	0	0	0	0.902356951940564	0	0	0	0.000798944004446297	2.55	55.88235294
287	0	0	0	100	0.009	0.017	0.0535714285714286	0	0	-2.25	9	0.00032255503285099	27.6661	765.41308921	0.000104210087536474	100	0	0	0.902356951940564	0	0.0025	0	0.000798944004446297	2.55	55.88235294
288	0	0	0	100	0.009	0.017	0.0535714285714286	0	0	-2.25	9	0.00032255503285099	27.6661	765.41308921	0.000104210087536474	100	0	0	0.902356951940564	0	0.0025	0	0.000798944004446297	2.55	55.88235294
289	0	0	0	2	0	0	0.001	0	0.0036686375	0	0	0.00032255503285099	2.267101	5.139746944201	0	1	0	0	0.902356951940564	0	0	0	0.000798944004446297	2.45	55.88235294
290	0	0	0	92	0.626	0.0520408163265306	0.019	0	0.004918075	0	0	0.00032255503285099	10.48742	109.9859782564	0	0	79	0	0.902356951940564	0	0	0.0075	0.000798944004446297	2.45	55.88235294
291	-258.7936	0	0	71	5.166	0.028	0.0489795918367347	0.2587936	0.0340290125	-66	264	0.00032255503285099	4.114316	16.927596147856	0.000104210087536474	0	0	37	0.902356951940564	0.751072283085826	0.315	6.365	0.000798944004446297	2.55	55.88235294
292	258.7936	0	0	71	5.166	0.0489795918367347	0.028	0	0.0052328875	-66	264	0.00032255503285099	4.114316	16.927596147856	0	0	0	37	0.902356951940564	0	0.315	6.365	0.000798944004446297	2.55	55.88235294
293	0	0	0	100	0.007	0.0403061224489796	0.032	0	0	0	0	0.00032255503285099	58.80622	3458.1715106884	0	100	0	0	0.902356951940564	0	0	0	0.000798944004446297	2.55	55.88235294
294	0	0	0	75	0	0.0551020408163265	0.008	0	0.0061883125	0	0	0.00032255503285099	13.2318	175.08053124	0	0	0	0	0.902356951940564	0	0	0	0.000798944004446297	2.55	55.88235294
295	0	0	0	99	0	0.0581632653061224	0.006	0	0	0	0	0.00032255503285099	55.47629	3077.6187521641	0	100	0	0	0.902356951940564	0	0	0	0.000798944004446297	2.55	55.88235294
296	0	0	0	89	1.948	0.0591836734693878	0.008	0	0.0050202625	-291.25	672	0.00032255503285099	13.15099	172.9485379801	0	34	0	0	0.902356951940564	0	0	0.085	0.000798944004446297	2.55	55.88235294
297	0	0	0	99	0	0.0581632653061224	0.006	0	0	0	0	0.00032255503285099	55.47629	3077.6187521641	0	100	0	0	0.902356951940564	0	0	0	0.000798944004446297	2.55	55.88235294
298	0	0	0	63	0.2	0.001	0.00510204081632653	0	0.0009755125	-7.25	29	0.00032255503285099	8.45216	71.4390086656	0.000104210087536474	71	0	0	0.902356951940564	0	0	0.6125	0.000798944004446297	2.45	55.88235294
299	-13.0279	0	0	22	0.345	0.00663265306122449	0.008	0.0130279	0.0036686375	3.5279	38	0.00032255503285099	1.241186	1.540542686596	0	24	0	0	0.902356951940564	0	0	1.035	0.000798944004446297	2.45	55.88235294
300	0	0	0	77	0	0.0204081632653061	0.024	0	0	0	0	0.00032255503285099	86.32549	7452.0902237401	0	71	0	0	0.902356951940564	0	0	0	0.000798944004446297	2.55	55.88235294
301	0	0	0	77	0	0.0204081632653061	0.024	0	0	0	0	0.00032255503285099	86.32549	7452.0902237401	0	71	0	0	0.902356951940564	0	0	0	0.000798944004446297	2.55	55.88235294
302	0	0	0	100	0.007	0.0403061224489796	0.032	0	0	0	0	0.00032255503285099	58.80622	3458.1715106884	0	100	0	0	0.902356951940564	0	0	0	0.000798944004446297	2.55	55.88235294
303	0	0	0	92	0.626	0.062	0.0520408163265306	0	0.00092145	0	0	0.00032255503285099	10.48742	109.9859782564	0.000104210087536474	0	79	0	0.902356951940564	0	0	0.0075	0.000798944004446297	2.45	55.88235294
304	0	0	0	100	0.013	0.011	0.0306122448979592	0	0.0023764375	0	0	0.00032255503285099	65.21445	4252.9244888025	0.000104210087536474	100	0	0	0.902356951940564	0	0	0	0.000798944004446297	2.55	55.88235294
305	0	0	0	100	0.013	0.011	0.0306122448979592	0	0.003620375	0	0	0.00032255503285099	65.21445	4252.9244888025	0.000104210087536474	100	0	0	0.902356951940564	0	0	0	0.000798944004446297	2.55	55.88235294
306	0	0	0	5	0	0	0.002	0	0	0	0	0.00032255503285099	3.014086	9.084714415396	0	100	0	0	0.902356951940564	0	0	0	0.000798944004446297	2.45	55.88235294
307	0	0	0	100	0.007	0.007	0.0403061224489796	0	0	0	0	0.00032255503285099	58.80622	3458.1715106884	0.000104210087536474	100	0	0	0.902356951940564	0	0	0	0.000798944004446297	2.55	55.88235294
308	0	0	0	19	0.291	0.00663265306122449	0.006	0	0	0	0	0.00032255503285099	2.910953	8.473647368209	0	8	0	0	0.902356951940564	0	0	0.2275	0.000798944004446297	2.45	55.88235294
309	0	0	0	100	0.009	0.0535714285714286	0.002	0	0	-2.25	9	0.00032255503285099	27.6661	765.41308921	0	100	0	0	0.902356951940564	0	0.0025	0	0.000798944004446297	2.55	55.88235294
310	-11.1451	0	0	89	1.948	0.0591836734693878	0.008	0.0111451	0.0061883125	-280.1049	672	0.00032255503285099	13.15099	172.9485379801	0	34	0	0	0.902356951940564	0	0	0.085	0.000798944004446297	2.55	55.88235294
311	0	0	0	99	0	0.0581632653061224	0.006	0	0	0	0	0.00032255503285099	55.47629	3077.6187521641	0	100	0	0	0.902356951940564	0	0	0	0.000798944004446297	2.55	55.88235294
312	0	0	0	72	0	0.0280612244897959	0.011	0	0	0	0	0.00032255503285099	15.42754	238.0089904516	0	27	0	0	0.902356951940564	0	0	0	0.000798944004446297	2.55	55.88235294
313	0	0	0	96	0.302	0.0775510204081633	0.019	0	0.0123251625	0	0	0.00032255503285099	9.132167	83.396474115889	0	0	0	45	0.902356951940564	0	0	0.12	0.000798944004446297	2.55	55.88235294
314	0	0	0	99	0	0.022	0.0561224489795918	0	0	0	0	0.00032255503285099	11.0079	121.17386241	0.000104210087536474	0	10	0	0.902356951940564	0	0	0	0.000798944004446297	2.55	55.88235294
315	0	0	0	70	0	0.009	0.0346938775510204	0	0	0	0	0.00032255503285099	63.8474	4076.49048676	0.000104210087536474	69	0	0	0.902356951940564	0	0	0	0.000798944004446297	2.55	55.88235294
316	0	0	0	99	0	0.022	0.0561224489795918	0	0	0	0	0.00032255503285099	11.0079	121.17386241	0.000104210087536474	0	10	0	0.902356951940564	0	0	0	0.000798944004446297	2.55	55.88235294
317	17.296	0	0	22	0.345	0.00663265306122449	0.008	0	0.005297125	-9.5	38	0.00032255503285099	1.241186	1.540542686596	0	24	0	0	0.902356951940564	0	0	1.035	0.000798944004446297	2.45	55.88235294
318	0	0	0	75	0	0.011	0.0551020408163265	0	0	0	0	0.00032255503285099	13.2318	175.08053124	0.000104210087536474	0	0	0	0.902356951940564	0	0	0	0.000798944004446297	2.55	55.88235294
319	0	0	0	50	0	0.023	0.0311224489795918	0	0	0	0	0.00032255503285099	19.40598	376.5920597604	0.000104210087536474	0	0	0	0.902356951940564	0	0	0	0.000798944004446297	2.55	55.88235294
320	11.2587	0	0	100	0.007	0.007	0.0403061224489796	0	0	0	0	0.00032255503285099	58.80622	3458.1715106884	0.000104210087536474	100	0	0	0.902356951940564	0	0	0	0.000798944004446297	2.55	55.88235294
321	0	0	0	62	0	0.042	0.0295918367346939	0	0	0	0	0.00032255503285099	63.30258	4007.2166346564	0.000104210087536474	62	0	0	0.902356951940564	0	0	0	0.000798944004446297	2.55	55.88235294
322	0	0	0	100	0.007	0.0403061224489796	0.032	0	0	0	0	0.00032255503285099	58.80622	3458.1715106884	0	100	0	0	0.902356951940564	0	0	0	0.000798944004446297	2.55	55.88235294
323	0	0	0	100	0.009	0.0535714285714286	0.002	0	0	-2.25	9	0.00032255503285099	27.6661	765.41308921	0	100	0	0	0.902356951940564	0	0.0025	0	0.000798944004446297	2.55	55.88235294
324	0	0	0	89	1.948	0.0591836734693878	0.008	0	0.0050202625	-291.25	672	0.00032255503285099	13.15099	172.9485379801	0	34	0	0	0.902356951940564	0	0	0.085	0.000798944004446297	2.55	55.88235294
325	0	0	0	100	0.006	0.048	0.086734693877551	0	0	0	0	0.00032255503285099	18.12726	328.5975551076	0.000104210087536474	4	0	0	0.902356951940564	0	0	0.0075	0.000798944004446297	2.55	55.88235294
326	8.4497	0	0	100	0.003	0.0561224489795918	0.048	0	0	0	0	0.00032255503285099	62.3038	3881.76349444	0	100	0	0	0.902356951940564	0	0	0	0.000798944004446297	2.55	55.88235294
327	0	0	0	92	0	0.035	0.0795918367346939	0	0	0	0	0.00032255503285099	48.70752	2372.4225045504	0.000104210087536474	90	0	0	0.902356951940564	0	0	0	0.000798944004446297	2.55	55.88235294
328	0	0	0	99	0	0.022	0.0561224489795918	0	0	0	0	0.00032255503285099	11.0079	121.17386241	0.000104210087536474	0	10	0	0.902356951940564	0	0	0	0.000798944004446297	2.55	55.88235294
329	0	0	0	75	0	0.011	0.0551020408163265	0	0	0	0	0.00032255503285099	13.2318	175.08053124	0.000104210087536474	0	0	0	0.902356951940564	0	0	0	0.000798944004446297	2.55	55.88235294
330	0	0	0	50	0.013	0.0362244897959184	0.046	0	0	0	0	0.00032255503285099	90.53444	8196.4848261136	0	50	0	0	0.902356951940564	0	0	0	0.000798944004446297	2.55	55.88235294
331	0	0	0	83	0.09	0.005	0.00918367346938776	0	0.001083925	0	-25	0.00032255503285099	9.779809	95.644664076481	0.000104210087536474	84	0	0	0.902356951940564	0	0	0.04	0.000798944004446297	2.55	55.88235294
332	16.9335	0	0	96	0.302	0.009	0.0775510204081633	0	0.049045475	0	0	0.00032255503285099	9.132167	83.396474115889	0.000104210087536474	0	0	45	0.902356951940564	0	0	0.12	0.000798944004446297	2.55	55.88235294
333	-29.3491	0	0	22	0.345	0.00663265306122449	0.008	0.0293491	0.0016284875	19.8491	38	0.00032255503285099	1.241186	1.540542686596	0	24	0	0	0.902356951940564	0.758813728530006	0	1.035	0.000798944004446297	2.45	55.88235294
334	0	0	0	62	0	0.042	0.0295918367346939	0	0.0023424625	0	0	0.00032255503285099	63.30258	4007.2166346564	0.000104210087536474	62	0	0	0.902356951940564	0	0	0	0.000798944004446297	2.55	55.88235294
335	0	0	0	75	0	0.0551020408163265	0.008	0	0	0	0	0.00032255503285099	13.2318	175.08053124	0	0	0	0	0.902356951940564	0	0	0	0.000798944004446297	2.55	55.88235294
336	0	0	0	75	0	0.0551020408163265	0.008	0	0	0	0	0.00032255503285099	13.2318	175.08053124	0	0	0	0	0.902356951940564	0	0	0	0.000798944004446297	2.55	55.88235294
337	0	0	0	100	0.009	0.0535714285714286	0.002	0	0	-2.25	9	0.00032255503285099	27.6661	765.41308921	0	100	0	0	0.902356951940564	0	0.0025	0	0.000798944004446297	2.55	55.88235294
338	0	0	0	70	0	0.009	0.0346938775510204	0	0	0	0	0.00032255503285099	63.8474	4076.49048676	0.000104210087536474	69	0	0	0.902356951940564	0	0	0	0.000798944004446297	2.55	55.88235294
339	0	0	0	96	0	0.0387755102040816	0.017	0	0	0	0	0.00032255503285099	31.07633	965.7382862689	0	94	0	0	0.902356951940564	0	0	0	0.000798944004446297	2.55	55.88235294
340	0	0	0	50	0.013	0.0362244897959184	0.046	0	0	0	0	0.00032255503285099	90.53444	8196.4848261136	0	50	0	0	0.902356951940564	0	0	0	0.000798944004446297	2.55	55.88235294
341	0	0	0	50	0.013	0.0362244897959184	0.046	0	0	0	0	0.00032255503285099	90.53444	8196.4848261136	0	50	0	0	0.902356951940564	0	0	0	0.000798944004446297	2.55	55.88235294
342	0	0	0	99	0	0.022	0.0561224489795918	0	0	0	0	0.00032255503285099	11.0079	121.17386241	0.000104210087536474	0	10	0	0.902356951940564	0	0	0	0.000798944004446297	2.55	55.88235294
343	0	0	0	72	0	0.0280612244897959	0.011	0	0	0	0	0.00032255503285099	15.42754	238.0089904516	0	27	0	0	0.902356951940564	0	0	0	0.000798944004446297	2.55	55.88235294
344	0	0	0	99	0.011	0.006	0.0612244897959184	0	0	0	0	0.00032255503285099	17.73334	314.4713475556	0.000104210087536474	33	0	0	0.902356951940564	0	0	0.0025	0.000798944004446297	2.55	55.88235294
345	0	0	0	92	0	0.035	0.0795918367346939	0	0	0	0	0.00032255503285099	48.70752	2372.4225045504	0.000104210087536474	90	0	0	0.902356951940564	0	0	0	0.000798944004446297	2.55	55.88235294
346	0	0	0	99	0	0.0561224489795918	0.012	0	0	0	0	0.00032255503285099	11.0079	121.17386241	0	0	10	0	0.902356951940564	0	0	0	0.000798944004446297	2.55	55.88235294
347	0	0	0	99	0	0.0806122448979592	0.01	0	0	0	0	0.00032255503285099	49.24568	2425.1369986624	0	100	0	0	0.902356951940564	0	0	0	0.000798944004446297	2.55	55.88235294
348	0	0	0	55	0.875	0.006	0.0244897959183673	0	0.0226090375	-0.25	1	0.00032255503285099	3.238501	10.487888727001	0.000104210087536474	8	44	0	0.902356951940564	0	0.0325	3.0675	0.000798944004446297	2.45	55.88235294
349	0	0	0	75	0	0.0551020408163265	0.008	0	0.003627125	0	0	0.00032255503285099	13.2318	175.08053124	0	0	0	0	0.902356951940564	0	0	0	0.000798944004446297	2.55	55.88235294
350	0	0	0	92	0.626	0.062	0.0520408163265306	0	0	0	0	0.00032255503285099	10.48742	109.9859782564	0.000104210087536474	0	79	0	0.902356951940564	0	0	0.0075	0.000798944004446297	2.45	55.88235294
351	0	0	0	92	0.626	0.062	0.0520408163265306	0	0.00092145	0	0	0.00032255503285099	10.48742	109.9859782564	0.000104210087536474	0	79	0	0.902356951940564	0	0	0.0075	0.000798944004446297	2.45	55.88235294
352	0	0	0	63	0.2	0.00510204081632653	0.007	0	0	-7.25	29	0.00032255503285099	8.45216	71.4390086656	0	71	0	0	0.902356951940564	0	0	0.6125	0.000798944004446297	2.45	55.88235294
353	0	0	0	72	0	0.012	0.0280612244897959	0	0	0	0	0.00032255503285099	15.42754	238.0089904516	0.000104210087536474	27	0	0	0.902356951940564	0	0	0	0.000798944004446297	2.55	55.88235294
354	0	0	0	99	0	0	0.0806122448979592	0	0	0	0	0.00032255503285099	49.24568	2425.1369986624	0.000104210087536474	100	0	0	0.902356951940564	0	0	0	0.000798944004446297	2.55	55.88235294
355	0	0	0	5	0	0	0.00255102040816327	0	0.002162	0	0	0.00032255503285099	0.8705046	0.75777825862116	0.000104210087536474	0	0	0	0.902356951940564	0	0	0.02	0.000798944004446297	2.45	55.88235294
356	0	0	0	70	0.278	0.0372448979591837	0.025	0	0	-3	12	0.00032255503285099	97.66171	9537.8096001241	0	67	0	0	0.902356951940564	0	0.06	0	0.000798944004446297	2.55	55.88235294
357	0	0	0	63	0.2	0.00510204081632653	0.007	0	0.0013931375	-7.25	29	0.00032255503285099	8.45216	71.4390086656	0	71	0	0	0.902356951940564	0	0	0.6125	0.000798944004446297	2.45	55.88235294
358	0	0	0	99	0	0.0561224489795918	0.012	0	0.004918075	0	0	0.00032255503285099	11.0079	121.17386241	0	0	10	0	0.902356951940564	0	0	0	0.000798944004446297	2.55	55.88235294
359	0	0	0	92	0	0.035	0.0795918367346939	0	0	0	0	0.00032255503285099	48.70752	2372.4225045504	0.000104210087536474	90	0	0	0.902356951940564	0	0	0	0.000798944004446297	2.55	55.88235294
360	0	0	0	100	0.009	0.017	0.0535714285714286	0	0	-2.25	9	0.00032255503285099	27.6661	765.41308921	0.000104210087536474	100	0	0	0.902356951940564	0	0.0025	0	0.000798944004446297	2.55	55.88235294
361	0	0	0	50	0	0.023	0.0311224489795918	0	0	0	0	0.00032255503285099	19.40598	376.5920597604	0.000104210087536474	0	0	0	0.902356951940564	0	0	0	0.000798944004446297	2.55	55.88235294
362	0	0	0	92	0	0.0795918367346939	0.048	0	0	0	0	0.00032255503285099	48.70752	2372.4225045504	0	90	0	0	0.902356951940564	0	0	0	0.000798944004446297	2.55	55.88235294
363	0	0	0	19	0.291	0.00663265306122449	0.006	0	0.0040954875	0	0	0.00032255503285099	2.910953	8.473647368209	0	8	0	0	0.902356951940564	0	0	0.2275	0.000798944004446297	2.45	55.88235294
364	0	0	0	50	0.013	0.053	0.0362244897959184	0	0.0009322	0	0	0.00032255503285099	90.53444	8196.4848261136	0.000104210087536474	50	0	0	0.902356951940564	0	0	0	0.000798944004446297	2.55	55.88235294
365	0	0	0	2	0	0	0.001	0	0	0	0	0.00032255503285099	2.267101	5.139746944201	0	1	0	0	0.902356951940564	0	0	0	0.000798944004446297	2.45	55.88235294
366	0	0	0	71	5.166	0.0489795918367347	0.028	0	0.011386475	-66	264	0.00032255503285099	4.114316	16.927596147856	0	0	0	37	0.902356951940564	0	0.315	6.365	0.000798944004446297	2.55	55.88235294
367	0	0	0	96	0.302	0.0775510204081633	0.019	0	0.0113709875	0	0	0.00032255503285099	9.132167	83.396474115889	0	0	0	45	0.902356951940564	0	0	0.12	0.000798944004446297	2.55	55.88235294
368	22.6042	0	0	96	0.302	0.0775510204081633	0.019	0.0162089	0.0134903375	16.2089	0	0.00032255503285099	9.132167	83.396474115889	0	0	0	45	0.902356951940564	0	0	0.12	0.000798944004446297	2.55	55.88235294
369	0	0	0	90	2.173	0.054	0.0571428571428571	0	0.00201845	-15.25	61	0.00032255503285099	5.624816	31.638555033856	0.000104210087536474	0	77	0	0.902356951940564	0	0	2.9825	0.000798944004446297	2.45	55.88235294
370	0	0	0	100	0.012	0.0494897959183673	0.042	0	0	0	0	0.00032255503285099	69.82185	4875.0907374225	0	100	0	0	0.902356951940564	0	0	0	0.000798944004446297	2.55	55.88235294
371	0	0	0	63	0.2	0.00510204081632653	0.007	0	0.0013931375	-7.25	29	0.00032255503285099	8.45216	71.4390086656	0	71	0	0	0.902356951940564	0	0	0.6125	0.000798944004446297	2.45	55.88235294
372	0	0	0	100	0	0.055	0.0709183673469388	0	0	0	0	0.00032255503285099	34.48938	1189.5173327844	0.000104210087536474	100	0	0	0.902356951940564	0	0	0.0025	0.000798944004446297	2.55	55.88235294
373	0	0	0	55	0.875	0.006	0.0244897959183673	0	0.001097	-0.25	1	0.00032255503285099	3.238501	10.487888727001	0.000104210087536474	8	44	0	0.902356951940564	0	0.0325	3.0675	0.000798944004446297	2.45	55.88235294
374	0	0	0	100	0.003	0.0561224489795918	0.048	0	0	0	0	0.00032255503285099	62.3038	3881.76349444	0	100	0	0	0.902356951940564	0	0	0	0.000798944004446297	2.55	55.88235294
375	0	0	0	62	0	0.042	0.0295918367346939	0	0	0	0	0.00032255503285099	63.30258	4007.2166346564	0.000104210087536474	62	0	0	0.902356951940564	0	0	0	0.000798944004446297	2.55	55.88235294
376	51.6343	0	0	54	2.204	0.0198979591836735	0.013	0	0.0040954875	-29.25	-157	0.00032255503285099	3.660511	13.399340781121	0	0	0	0	0.902356951940564	0	0	1.74	0.000798944004446297	2.55	55.88235294
377	0	0	0	100	0.009	0.0535714285714286	0.002	0	0	-2.25	9	0.00032255503285099	27.6661	765.41308921	0	100	0	0	0.902356951940564	0	0.0025	0	0.000798944004446297	2.55	55.88235294
378	0	0	0	100	0.021	0.0464285714285714	0.006	0	0	-2.5	10	0.00032255503285099	19.54414	381.9734083396	0	90	0	0	0.902356951940564	0	0	0.005	0.000798944004446297	2.55	55.88235294
379	0	0	0	84	0.008	0.016	0.0607142857142857	0	0	0	0	0.00032255503285099	51.91104	2694.7560738816	0.000104210087536474	86	0	0	0.902356951940564	0	0	0	0.000798944004446297	2.55	55.88235294
380	0	0	0	84	0.008	0.016	0.0607142857142857	0	0	0	0	0.00032255503285099	51.91104	2694.7560738816	0.000104210087536474	86	0	0	0.902356951940564	0	0	0	0.000798944004446297	2.55	55.88235294
381	0	0	0	100	0.021	0.0464285714285714	0.006	0	0	-2.5	10	0.00032255503285099	19.54414	381.9734083396	0	90	0	0	0.902356951940564	0	0	0.005	0.000798944004446297	2.55	55.88235294
382	0	0	0	11	0	0.001	0	0	0	8.9636	0	0.00032255503285099	4.717411	22.253966542921	0.000104210087536474	62	0	0	0.902356951940564	0	0	0	0.000798944004446297	2.45	55.88235294
383	0	0	0	70	0	0.009	0.0346938775510204	0	0	0	0	0.00032255503285099	63.8474	4076.49048676	0.000104210087536474	69	0	0	0.902356951940564	0	0	0	0.000798944004446297	2.55	55.88235294
384	0	0	0	100	0.012	0.0494897959183673	0.042	0	0	0	0	0.00032255503285099	69.82185	4875.0907374225	0	100	0	0	0.902356951940564	0	0	0	0.000798944004446297	2.55	55.88235294
385	0	0	0	55	0.875	0.006	0.0244897959183673	0	0	-0.25	1	0.00032255503285099	3.238501	10.487888727001	0.000104210087536474	8	44	0	0.902356951940564	0	0.0325	3.0675	0.000798944004446297	2.45	55.88235294
386	8.3688	0	0	96	0.302	0.009	0.0775510204081633	0	0.01825485	0	0	0.00032255503285099	9.132167	83.396474115889	0.000104210087536474	0	0	45	0.902356951940564	0	0	0.12	0.000798944004446297	2.55	55.88235294
387	0	0	0	61	1.522	0.0433673469387755	0.006	0	0.0025611875	-204.5	740	0.00032255503285099	4.313172	18.603452701584	0	10	0	0	0.902356951940564	0	0	1.2775	0.000798944004446297	2.45	55.88235294
388	0	0	0	100	0.003	0.0561224489795918	0.048	0	0	0	0	0.00032255503285099	62.3038	3881.76349444	0	100	0	0	0.902356951940564	0	0	0	0.000798944004446297	2.55	55.88235294
389	0	1	0	20	0.253	0.008	0.00969387755102041	0	0.0011709125	-13.5	54	0.00032255503285099	1.833801	3.362826107601	0.000104210087536474	16	0	0	0.902356951940564	0	0	1.3925	0.000798944004446297	2.45	55.88235294
390	0	0	0	71	0.078	0.0418367346938776	0.014	0	0	0	-44	0.00032255503285099	111.1592	12356.36774464	0	71	0	0	0.902356951940564	0	0	0	0.000798944004446297	2.55	55.88235294
391	0	0	0	50	0.013	0.053	0.0362244897959184	0	0.0009322	0	0	0.00032255503285099	90.53444	8196.4848261136	0.000104210087536474	50	0	0	0.902356951940564	0	0	0	0.000798944004446297	2.55	55.88235294
392	0	0	0	100	0.021	0.0464285714285714	0.006	0	0	-2.5	10	0.00032255503285099	19.54414	381.9734083396	0	90	0	0	0.902356951940564	0	0	0.005	0.000798944004446297	2.55	55.88235294
393	0	0	0	50	0.013	0.0362244897959184	0.046	0	0	0	0	0.00032255503285099	90.53444	8196.4848261136	0	50	0	0	0.902356951940564	0	0	0	0.000798944004446297	2.55	55.88235294
394	0	0	0	70	0.278	0.0372448979591837	0.025	0	0	-3	12	0.00032255503285099	97.66171	9537.8096001241	0	67	0	0	0.902356951940564	0	0.06	0	0.000798944004446297	2.55	55.88235294
395	0	0	0	70	0	0.009	0.0346938775510204	0	0	0	0	0.00032255503285099	63.8474	4076.49048676	0.000104210087536474	69	0	0	0.902356951940564	0	0	0	0.000798944004446297	2.55	55.88235294
396	23.6058	0	0	70	0.278	0.0372448979591837	0.025	0	0	-3	12	0.00032255503285099	97.66171	9537.8096001241	0	67	0	0	0.902356951940564	0	0.06	0	0.000798944004446297	2.55	55.88235294
397	0	0	0	96	0	0.04	0.0612244897959184	0	0	0	0	0.00032255503285099	24.57666	604.0122167556	0.000104210087536474	96	0	0	0.902356951940564	0	0	0	0.000798944004446297	2.55	55.88235294
398	0	0	0	100	0.013	0.011	0.0306122448979592	0	0.0049406	0	0	0.00032255503285099	65.21445	4252.9244888025	0.000104210087536474	100	0	0	0.902356951940564	0	0	0	0.000798944004446297	2.55	55.88235294
399	0	0	0	22	0.345	0.005	0.00663265306122449	0	0.0033700125	3.5279	38	0.00032255503285099	1.241186	1.540542686596	0.000104210087536474	24	0	0	0.902356951940564	0	0	1.035	0.000798944004446297	2.45	55.88235294
400	0	0	0	99	0	0.0561224489795918	0.012	0	0.004918075	0	0	0.00032255503285099	11.0079	121.17386241	0	0	10	0	0.902356951940564	0	0	0	0.000798944004446297	2.55	55.88235294
401	0	0	0	99	0	0.0561224489795918	0.012	0	0	0	0	0.00032255503285099	11.0079	121.17386241	0	0	10	0	0.902356951940564	0	0	0	0.000798944004446297	2.55	55.88235294
402	0	0	0	5	0	0	0.002	0	0.00112045	0	0	0.00032255503285099	3.014086	9.084714415396	0	100	0	0	0.902356951940564	0	0	0	0.000798944004446297	2.45	55.88235294
403	0	0	0	92	0.626	0.0520408163265306	0.019	0	0	0	0	0.00032255503285099	10.48742	109.9859782564	0	0	79	0	0.902356951940564	0	0	0.0075	0.000798944004446297	2.45	55.88235294
404	0	0	0	62	0	0.0295918367346939	0.019	0	0	0	0	0.00032255503285099	63.30258	4007.2166346564	0	62	0	0	0.902356951940564	0	0	0	0.000798944004446297	2.55	55.88235294
405	0	0	0	92	0.626	0.062	0.0520408163265306	0	0	0	0	0.00032255503285099	10.48742	109.9859782564	0.000104210087536474	0	79	0	0.902356951940564	0	0	0.0075	0.000798944004446297	2.45	55.88235294
406	0	0	0	100	0.021	0.0464285714285714	0.006	0	0	-2.5	10	0.00032255503285099	19.54414	381.9734083396	0	90	0	0	0.902356951940564	0	0	0.005	0.000798944004446297	2.55	55.88235294
407	-29.017	0	0	89	1.948	0.0591836734693878	0.008	0.029017	0.003954325	-262.233	672	0.00032255503285099	13.15099	172.9485379801	0	34	0	0	0.902356951940564	0	0	0.085	0.000798944004446297	2.55	55.88235294
408	0	0	0	99	0.011	0.0612244897959184	0.001	0	0	0	0	0.00032255503285099	17.73334	314.4713475556	0	33	0	0	0.902356951940564	0	0	0.0025	0.000798944004446297	2.55	55.88235294
409	0	0	0	96	0	0.055	0.0387755102040816	0	0	0	0	0.00032255503285099	31.07633	965.7382862689	0.000104210087536474	94	0	0	0.902356951940564	0	0	0	0.000798944004446297	2.55	55.88235294
410	0	0	0	99	0.011	0.0612244897959184	0.001	0	0	0	0	0.00032255503285099	17.73334	314.4713475556	0	33	0	0	0.902356951940564	0	0	0.0025	0.000798944004446297	2.55	55.88235294
411	0	0	0	96	0	0.0612244897959184	0.029	0	0	0	0	0.00032255503285099	24.57666	604.0122167556	0	96	0	0	0.902356951940564	0	0	0	0.000798944004446297	2.55	55.88235294
412	0	0	0	100	0.012	0.0494897959183673	0.042	0	0	0	0	0.00032255503285099	69.82185	4875.0907374225	0	100	0	0	0.902356951940564	0	0	0	0.000798944004446297	2.55	55.88235294
413	0	0	0	100	0.006	0.086734693877551	0.006	0	0	0	0	0.00032255503285099	18.12726	328.5975551076	0	4	0	0	0.902356951940564	0	0	0.0075	0.000798944004446297	2.55	55.88235294
414	0	0	0	100	0.005	0.002	0.0816326530612245	0	0.0021680875	0	0	0.00032255503285099	41.27568	1703.6817594624	0.000104210087536474	100	0	0	0.902356951940564	0	0	0	0.000798944004446297	2.55	55.88235294
415	0	0	0	100	0.005	0.002	0.0816326530612245	0	0.001176275	0	0	0.00032255503285099	41.27568	1703.6817594624	0.000104210087536474	100	0	0	0.902356951940564	0	0	0	0.000798944004446297	2.55	55.88235294
416	0	0	0	100	0.005	0.002	0.0816326530612245	0	0.001176275	0	0	0.00032255503285099	41.27568	1703.6817594624	0.000104210087536474	100	0	0	0.902356951940564	0	0	0	0.000798944004446297	2.55	55.88235294
417	0	0	0	62	0	0.0295918367346939	0.019	0	0	0	0	0.00032255503285099	63.30258	4007.2166346564	0	62	0	0	0.902356951940564	0	0	0	0.000798944004446297	2.55	55.88235294
418	0	0	0	5	0	0	0	0	0	0	0	0.00032255503285099	3.014086	9.084714415396	0.000104210087536474	100	0	0	0.902356951940564	0	0	0	0.000798944004446297	2.45	55.88235294
419	-8.776	0	0	90	2.173	0.054	0.0571428571428571	0.008776	0.0224334875	-15.25	61	0.00032255503285099	5.624816	31.638555033856	0.000104210087536474	0	77	0	0.902356951940564	0	0	2.9825	0.000798944004446297	2.45	55.88235294
420	0	0	0	96	0	0.055	0.0387755102040816	0	0	0	0	0.00032255503285099	31.07633	965.7382862689	0.000104210087536474	94	0	0	0.902356951940564	0	0	0	0.000798944004446297	2.55	55.88235294
421	0	0	0	77	0	0	0.0204081632653061	0	0.002420175	0	0	0.00032255503285099	86.32549	7452.0902237401	0.000104210087536474	71	0	0	0.902356951940564	0	0	0	0.000798944004446297	2.55	55.88235294
422	0	0	0	61	1.522	0.0433673469387755	0.006	0	0.00758145	-204.5	740	0.00032255503285099	4.313172	18.603452701584	0	10	0	0	0.902356951940564	0	0	1.2775	0.000798944004446297	2.45	55.88235294
423	0	0	0	90	2.173	0.0571428571428571	0.039	0	0	-15.25	61	0.00032255503285099	5.624816	31.638555033856	0	0	77	0	0.902356951940564	0	0	2.9825	0.000798944004446297	2.45	55.88235294
424	0	0	0	99	0.011	0.0612244897959184	0.001	0	0	0	0	0.00032255503285099	17.73334	314.4713475556	0	33	0	0	0.902356951940564	0	0	0.0025	0.000798944004446297	2.55	55.88235294
425	0	0	0	100	0.006	0.086734693877551	0.006	0	0	0	0	0.00032255503285099	18.12726	328.5975551076	0	4	0	0	0.902356951940564	0	0	0.0075	0.000798944004446297	2.55	55.88235294
426	0	0	0	61	1.522	0.0433673469387755	0.006	0	0.0035399625	-204.5	740	0.00032255503285099	4.313172	18.603452701584	0	10	0	0	0.902356951940564	0	0	1.2775	0.000798944004446297	2.45	55.88235294
427	0	0	0	99	0.011	0.0704081632653061	0.029	0	0	0	0	0.00032255503285099	26.53898	704.3174594404	0	100	0	0	0.902356951940564	0	0	0	0.000798944004446297	2.55	55.88235294
428	0	0	0	99	0.011	0.0704081632653061	0.029	0	0	0	0	0.00032255503285099	26.53898	704.3174594404	0	100	0	0	0.902356951940564	0	0	0	0.000798944004446297	2.55	55.88235294
429	0	0	0	71	0.078	0.0418367346938776	0.014	0	0	0	-44	0.00032255503285099	111.1592	12356.36774464	0	71	0	0	0.902356951940564	0	0	0	0.000798944004446297	2.55	55.88235294
430	0	0	0	99	0.011	0.0704081632653061	0.029	0	0	0	0	0.00032255503285099	26.53898	704.3174594404	0	100	0	0	0.902356951940564	0	0	0	0.000798944004446297	2.55	55.88235294
431	0	0	0	50	0.013	0.053	0.0362244897959184	0	0	0	0	0.00032255503285099	90.53444	8196.4848261136	0.000104210087536474	50	0	0	0.902356951940564	0	0	0	0.000798944004446297	2.55	55.88235294
432	0	0	0	96	0	0.055	0.0387755102040816	0	0	0	0	0.00032255503285099	31.07633	965.7382862689	0.000104210087536474	94	0	0	0.902356951940564	0	0	0	0.000798944004446297	2.55	55.88235294
433	0	0	0	100	0.005	0.0545918367346939	0.013	0	0	0	0	0.00032255503285099	21.93672	481.2196843584	0	100	0	0	0.902356951940564	0	0	0.01	0.000798944004446297	2.55	55.88235294
434	0	0	0	100	0	0.0673469387755102	0.006	0	0	0	0	0.00032255503285099	7.366623	54.267134424129	0	0	0	0	0.902356951940564	0	0	0	0.000798944004446297	2.55	55.88235294
435	0	0	0	9	0.21	0	0	0	0.0009755125	-12.25	33	0.00032255503285099	3.149423	9.918865232929	0.000104210087536474	19	0	0	0.902356951940564	0	0	0.365	0.000798944004446297	2.45	55.88235294
436	0	0	0	99	0.011	0.0612244897959184	0.001	0	0	0	0	0.00032255503285099	17.73334	314.4713475556	0	33	0	0	0.902356951940564	0	0	0.0025	0.000798944004446297	2.55	55.88235294
437	0	0	0	90	2.173	0.054	0.0571428571428571	0	0.00201845	-15.25	61	0.00032255503285099	5.624816	31.638555033856	0.000104210087536474	0	77	0	0.902356951940564	0	0	2.9825	0.000798944004446297	2.45	55.88235294
438	0	0	0	99	0.011	0.006	0.0612244897959184	0	0	0	0	0.00032255503285099	17.73334	314.4713475556	0.000104210087536474	33	0	0	0.902356951940564	0	0	0.0025	0.000798944004446297	2.55	55.88235294
439	0	0	0	96	0.302	0.0775510204081633	0.019	0	0.0020261125	0	0	0.00032255503285099	9.132167	83.396474115889	0	0	0	45	0.902356951940564	0	0	0.12	0.000798944004446297	2.55	55.88235294
440	0	0	0	100	0	0.0566326530612245	0.02	0	0	0	0	0.00032255503285099	83.0237	6892.93476169	0	100	0	0	0.902356951940564	0	0	0	0.000798944004446297	2.55	55.88235294
441	7.4576	0	0	100	0	0.0566326530612245	0.02	0	0	0	0	0.00032255503285099	83.0237	6892.93476169	0	100	0	0	0.902356951940564	0	0	0	0.000798944004446297	2.55	55.88235294
442	0	0	0	62	0	0.0295918367346939	0.019	0	0	0	0	0.00032255503285099	63.30258	4007.2166346564	0	62	0	0	0.902356951940564	0	0	0	0.000798944004446297	2.55	55.88235294
443	0	0	0	62	0	0.0295918367346939	0.019	0	0	0	0	0.00032255503285099	63.30258	4007.2166346564	0	62	0	0	0.902356951940564	0	0	0	0.000798944004446297	2.55	55.88235294
444	0	0	0	5	0	0	0.002	0	0.00112045	0	0	0.00032255503285099	3.014086	9.084714415396	0	100	0	0	0.902356951940564	0	0	0	0.000798944004446297	2.45	55.88235294
445	0	0	0	19	0.291	0.002	0.00663265306122449	0	0.002162	0	0	0.00032255503285099	2.910953	8.473647368209	0.000104210087536474	8	0	0	0.902356951940564	0	0	0.2275	0.000798944004446297	2.45	55.88235294
446	0	0	0	2	0	0	0	0	0.002162	0	0	0.00032255503285099	2.267101	5.139746944201	0.000104210087536474	1	0	0	0.902356951940564	0	0	0	0.000798944004446297	2.45	55.88235294
447	0	0	0	9	0.21	0	0	0	0.0009755125	-12.25	33	0.00032255503285099	3.149423	9.918865232929	0.000104210087536474	19	0	0	0.902356951940564	0	0	0.365	0.000798944004446297	2.45	55.88235294
448	0	0	0	77	0	0	0.0204081632653061	0	0.00093575	0	0	0.00032255503285099	86.32549	7452.0902237401	0.000104210087536474	71	0	0	0.902356951940564	0	0	0	0.000798944004446297	2.55	55.88235294
449	0	0	0	70	0	0.0346938775510204	0.023	0	0	0	0	0.00032255503285099	63.8474	4076.49048676	0	69	0	0	0.902356951940564	0	0	0	0.000798944004446297	2.55	55.88235294
450	0	0	0	11	0	0.001	0	0	0	0	0	0.00032255503285099	4.717411	22.253966542921	0.000104210087536474	62	0	0	0.902356951940564	0	0	0	0.000798944004446297	2.45	55.88235294
451	0	0	0	100	0	0.002	0.0214285714285714	0	0.0014695125	0	0	0.00032255503285099	76.32549	5825.5804237401	0.000104210087536474	100	0	0	0.902356951940564	0	0	0	0.000798944004446297	2.55	55.88235294
452	0	0	0	84	0.008	0.0607142857142857	0.025	0	0	0	0	0.00032255503285099	51.91104	2694.7560738816	0	86	0	0	0.902356951940564	0	0	0	0.000798944004446297	2.55	55.88235294
453	-7.3716	0	0	90	2.173	0.054	0.0571428571428571	0.0073716	0.0214622375	-15.25	61	0.00032255503285099	5.624816	31.638555033856	0.000104210087536474	0	77	0	0.902356951940564	0	0	2.9825	0.000798944004446297	2.45	55.88235294
454	8.5945	0	0	55	0.875	0.006	0.0244897959183673	0	0.0011468	-0.25	1	0.00032255503285099	3.238501	10.487888727001	0.000104210087536474	8	44	0	0.902356951940564	0	0.0325	3.0675	0.000798944004446297	2.45	55.88235294
455	0	0	0	63	0.2	0.00510204081632653	0.007	0	0	-7.25	29	0.00032255503285099	8.45216	71.4390086656	0	71	0	0	0.902356951940564	0	0	0.6125	0.000798944004446297	2.45	55.88235294
456	0	0	0	83	0.09	0.005	0.00918367346938776	0	0.001083925	0	-25	0.00032255503285099	9.779809	95.644664076481	0.000104210087536474	84	0	0	0.902356951940564	0	0	0.04	0.000798944004446297	2.55	55.88235294
457	0	0	0	97	0.269	0.002	0.0775510204081633	0	0	0	0	0.00032255503285099	37.02144	1370.5870196736	0.000104210087536474	100	0	0	0.902356951940564	0	0	0.015	0.000798944004446297	2.55	55.88235294
458	0	0	0	1	0.013	0	0	0	0	-3.25	13	0.00032255503285099	2.292849	5.257156536801	0	22	0	0	0.902356951940564	0	0	0	0.000798944004446297	2.45	55.88235294
459	0	0	0	100	0.013	0.011	0.0306122448979592	0	0	0	0	0.00032255503285099	65.21445	4252.9244888025	0.000104210087536474	100	0	0	0.902356951940564	0	0	0	0.000798944004446297	2.55	55.88235294
460	0	0	0	100	0	0.0709183673469388	0.026	0	0	0	0	0.00032255503285099	34.48938	1189.5173327844	0	100	0	0	0.902356951940564	0	0	0.0025	0.000798944004446297	2.55	55.88235294
461	0	0	0	100	0	0.0673469387755102	0.006	0	0.0035399625	0	0	0.00032255503285099	7.366623	54.267134424129	0	0	0	0	0.902356951940564	0	0	0	0.000798944004446297	2.55	55.88235294
462	0	0	0	100	0	0.0627551020408163	0.012	0	0	0	0	0.00032255503285099	30.51744	931.3141441536	0	100	0	0	0.902356951940564	0	0	0	0.000798944004446297	2.55	55.88235294
463	0	0	0	70	0	0.0346938775510204	0.023	0	0	0	0	0.00032255503285099	63.8474	4076.49048676	0	69	0	0	0.902356951940564	0	0	0	0.000798944004446297	2.55	55.88235294
464	-20.4895	0	0	61	1.522	0.0433673469387755	0.006	0.0204895	0.0050202625	-184.0105	740	0.00032255503285099	4.313172	18.603452701584	0	10	0	0	0.902356951940564	1	0	1.2775	0.000798944004446297	2.45	55.88235294
465	0	0	0	99	0.011	0.0704081632653061	0.029	0	0	0	0	0.00032255503285099	26.53898	704.3174594404	0	100	0	0	0.902356951940564	0	0	0	0.000798944004446297	2.55	55.88235294
466	0	0	0	72	0.003	0.0372448979591837	0.034	0	0	0	0	0.00032255503285099	85.34824	7284.3220710976	0	70	0	0	0.902356951940564	0	0	0	0.000798944004446297	2.55	55.88235294
467	0	0	0	100	0.004	0.053	0.0678571428571429	0	0	0	0	0.00032255503285099	27.63675	763.7899505625	0.000104210087536474	100	0	0	0.902356951940564	0	0	0	0.000798944004446297	2.55	55.88235294
468	0	0	0	71	0.078	0.0418367346938776	0.014	0	0	0	-44	0.00032255503285099	111.1592	12356.36774464	0	71	0	0	0.902356951940564	0	0	0	0.000798944004446297	2.55	55.88235294
469	0	0	0	85	0.005	0.009	0.0403061224489796	0	0.002420175	0	0	0.00032255503285099	83.66533	6999.8874440089	0.000104210087536474	80	0	0	0.902356951940564	0	0	0	0.000798944004446297	2.55	55.88235294
470	0	0	0	37	3.098	0.007	0.013265306122449	0	0.0042805375	-21.25	77	0.00032255503285099	2.691867	7.246147945689	0.000104210087536474	12	1	0	0.902356951940564	0	0	2.6425	0.000798944004446297	2.45	55.88235294
471	0	0	0	100	0.005	0.0545918367346939	0.013	0	0	0	0	0.00032255503285099	21.93672	481.2196843584	0	100	0	0	0.902356951940564	0	0	0.01	0.000798944004446297	2.55	55.88235294
472	0	0	0	100	0.005	0.0545918367346939	0.013	0	0	0	0	0.00032255503285099	21.93672	481.2196843584	0	100	0	0	0.902356951940564	0	0	0.01	0.000798944004446297	2.55	55.88235294
473	0	0	0	100	0	0.0673469387755102	0.006	0	0.0061883125	0	0	0.00032255503285099	7.366623	54.267134424129	0	0	0	0	0.902356951940564	0	0	0	0.000798944004446297	2.55	55.88235294
474	0	0	0	57	0.192	0.0290816326530612	0.016	0	0	0	-54	0.00032255503285099	103.7484	10763.73050256	0	56	0	0	0.902356951940564	0	0.015	0	0.000798944004446297	2.55	55.88235294
475	0	0	0	57	0.192	0.0290816326530612	0.016	0	0	0	-54	0.00032255503285099	103.7484	10763.73050256	0	56	0	0	0.902356951940564	0	0.015	0	0.000798944004446297	2.55	55.88235294
476	0	0	0	11	0	0.001	0	0	0	0	0	0.00032255503285099	4.717411	22.253966542921	0.000104210087536474	62	0	0	0.902356951940564	0	0	0	0.000798944004446297	2.45	55.88235294
477	0	0	0	70	0.278	0.0372448979591837	0.025	0	0	-3	12	0.00032255503285099	97.66171	9537.8096001241	0	67	0	0	0.902356951940564	0	0.06	0	0.000798944004446297	2.55	55.88235294
478	0	0	0	100	0.012	0.0494897959183673	0.042	0	0	0	0	0.00032255503285099	69.82185	4875.0907374225	0	100	0	0	0.902356951940564	0	0	0	0.000798944004446297	2.55	55.88235294
479	0	0	0	100	0	0.038265306122449	0.074	0	0	0	0	0.00032255503285099	75.68958	5728.9125205764	0	100	0	0	0.902356951940564	0	0	0	0.000798944004446297	2.55	55.88235294
480	0	0	0	50	0	0.023	0.0311224489795918	0	0	0	0	0.00032255503285099	19.40598	376.5920597604	0.000104210087536474	0	0	0	0.902356951940564	0	0	0	0.000798944004446297	2.55	55.88235294
481	0	0	0	50	0	0.023	0.0311224489795918	0	0	0	0	0.00032255503285099	19.40598	376.5920597604	0.000104210087536474	0	0	0	0.902356951940564	0	0	0	0.000798944004446297	2.55	55.88235294
482	0	0	0	62	0	0.042	0.0295918367346939	0	0	0	0	0.00032255503285099	63.30258	4007.2166346564	0.000104210087536474	62	0	0	0.902356951940564	0	0	0	0.000798944004446297	2.55	55.88235294
483	0	0	0	1	0.013	0	0	0	0.003841625	-3.25	13	0.00032255503285099	2.292849	5.257156536801	0.000104210087536474	22	0	0	0.902356951940564	0	0	0	0.000798944004446297	2.45	55.88235294
484	0	0	0	1	0.013	0	0	0	0.0024136625	-3.25	13	0.00032255503285099	2.292849	5.257156536801	0	22	0	0	0.902356951940564	0	0	0	0.000798944004446297	2.45	55.88235294
485	0	0	0	50	0.013	0.053	0.0362244897959184	0	0	0	0	0.00032255503285099	90.53444	8196.4848261136	0.000104210087536474	50	0	0	0.902356951940564	0	0	0	0.000798944004446297	2.55	55.88235294
486	0	0	0	100	0.005	0.0545918367346939	0.013	0	0	0	0	0.00032255503285099	21.93672	481.2196843584	0	100	0	0	0.902356951940564	0	0	0.01	0.000798944004446297	2.55	55.88235294
487	0	0	0	5	0	0	0	0	0	0	0	0.00032255503285099	3.014086	9.084714415396	0.000104210087536474	100	0	0	0.902356951940564	0	0	0	0.000798944004446297	2.45	55.88235294
488	0	0	0	19	0.291	0.002	0.00663265306122449	0	0	0	0	0.00032255503285099	2.910953	8.473647368209	0.000104210087536474	8	0	0	0.902356951940564	0	0	0.2275	0.000798944004446297	2.45	55.88235294
489	0	0	0	2	0	0	0	0	0.002162	0	0	0.00032255503285099	2.267101	5.139746944201	0.000104210087536474	1	0	0	0.902356951940564	0	0	0	0.000798944004446297	2.45	55.88235294
490	0	0	0	2	0	0	0	0	0	0	0	0.00032255503285099	2.267101	5.139746944201	0.000104210087536474	1	0	0	0.902356951940564	0	0	0	0.000798944004446297	2.45	55.88235294
491	0	0	0	77	0	0	0.0204081632653061	0	0.002420175	0	0	0.00032255503285099	86.32549	7452.0902237401	0.000104210087536474	71	0	0	0.902356951940564	0	0	0	0.000798944004446297	2.55	55.88235294
492	0	0	0	100	0	0.002	0.0214285714285714	0	0.0025981375	0	0	0.00032255503285099	76.32549	5825.5804237401	0.000104210087536474	100	0	0	0.902356951940564	0	0	0	0.000798944004446297	2.55	55.88235294
493	0	0	0	100	0	0.002	0.0214285714285714	0	0.001320225	0	0	0.00032255503285099	76.32549	5825.5804237401	0.000104210087536474	100	0	0	0.902356951940564	0	0	0	0.000798944004446297	2.55	55.88235294
494	0	0	0	100	0	0.002	0.0214285714285714	0	0.0022136625	0	0	0.00032255503285099	76.32549	5825.5804237401	0.000104210087536474	100	0	0	0.902356951940564	0	0	0	0.000798944004446297	2.55	55.88235294
495	0	0	0	99	0	0.0806122448979592	0.01	0	0	0	0	0.00032255503285099	49.24568	2425.1369986624	0	100	0	0	0.902356951940564	0	0	0	0.000798944004446297	2.55	55.88235294
496	0	0	0	96	0	0.0612244897959184	0.029	0	0	0	0	0.00032255503285099	24.57666	604.0122167556	0	96	0	0	0.902356951940564	0	0	0	0.000798944004446297	2.55	55.88235294
497	-0.0482999999999993	0	0	83	0.09	0.005	0.00918367346938776	0.0086714	0.0354675	0	-25	0.00032255503285099	9.779809	95.644664076481	0.000104210087536474	84	0	0	0.902356951940564	0	0	0.04	0.000798944004446297	2.55	55.88235294
498	0	0	0	92	0	0.035	0.0795918367346939	0	0	0	0	0.00032255503285099	48.70752	2372.4225045504	0.000104210087536474	90	0	0	0.902356951940564	0	0	0	0.000798944004446297	2.55	55.88235294
499	0	0	0	100	0.013	0.0306122448979592	0.025	0	0	0	0	0.00032255503285099	65.21445	4252.9244888025	0	100	0	0	0.902356951940564	0	0	0	0.000798944004446297	2.55	55.88235294
500	0	0	0	100	0	0.0673469387755102	0.006	0	0.000978775	0	0	0.00032255503285099	7.366623	54.267134424129	0	0	0	0	0.902356951940564	0	0	0	0.000798944004446297	2.55	55.88235294
501	0	0	0	100	0	0.0627551020408163	0.012	0	0	0	0	0.00032255503285099	30.51744	931.3141441536	0	100	0	0	0.902356951940564	0	0	0	0.000798944004446297	2.55	55.88235294
502	0	0	0	100	0	0.0627551020408163	0.012	0	0	0	0	0.00032255503285099	30.51744	931.3141441536	0	100	0	0	0.902356951940564	0	0	0	0.000798944004446297	2.55	55.88235294
503	0	0	0	100	0	0.0627551020408163	0.012	0	0	0	0	0.00032255503285099	30.51744	931.3141441536	0	100	0	0	0.902356951940564	0	0	0	0.000798944004446297	2.55	55.88235294
504	0	0	0	98	0.013	0.0668367346938776	0.011	0	0	0	0	0.00032255503285099	22.0986	488.34812196	0	100	0	0	0.902356951940564	0	0	0	0.000798944004446297	2.55	55.88235294
505	0	0	0	100	0.004	0.053	0.0678571428571429	0	0	0	0	0.00032255503285099	27.63675	763.7899505625	0.000104210087536474	100	0	0	0.902356951940564	0	0	0	0.000798944004446297	2.55	55.88235294
506	0	0	0	100	0.055	0.0581632653061224	0.012	0	0	0	0	0.00032255503285099	27.06148	732.3236997904	0	100	0	0	0.902356951940564	0	0	0	0.000798944004446297	2.55	55.88235294
507	0	0	0	3	0.014	0	0	0	0	0	0	0.00032255503285099	3.725418	13.878739274724	0	9	0	0	0.902356951940564	0	0	0.085	0.000798944004446297	2.45	55.88235294
508	-11.7561	0	0	85	0.005	0.009	0.0403061224489796	0.0117561	0.0009506625	0	0	0.00032255503285099	83.66533	6999.8874440089	0.000104210087536474	80	0	0	0.902356951940564	0	0	0	0.000798944004446297	2.55	55.88235294
509	15.0317	0	0	100	0.055	0.022	0.0581632653061224	0	0	0	0	0.00032255503285099	27.06148	732.3236997904	0.000104210087536474	100	0	0	0.902356951940564	0	0	0	0.000798944004446297	2.55	55.88235294
510	0	0	0	72	0.003	0.0372448979591837	0.034	0	0	0	0	0.00032255503285099	85.34824	7284.3220710976	0	70	0	0	0.902356951940564	0	0	0	0.000798944004446297	2.55	55.88235294
511	0	0	0	37	3.098	0.007	0.013265306122449	0	0	-21.25	77	0.00032255503285099	2.691867	7.246147945689	0.000104210087536474	12	1	0	0.902356951940564	0	0	2.6425	0.000798944004446297	2.45	55.88235294
512	0	0	0	71	0.078	0.0418367346938776	0.014	0	0	0	-44	0.00032255503285099	111.1592	12356.36774464	0	71	0	0	0.902356951940564	0	0	0	0.000798944004446297	2.55	55.88235294
513	0	0	0	57	0.192	0.0290816326530612	0.016	0	0	0	-54	0.00032255503285099	103.7484	10763.73050256	0	56	0	0	0.902356951940564	0	0.015	0	0.000798944004446297	2.55	55.88235294
514	0	0	0	100	0	0.002	0.038265306122449	0	0	0	0	0.00032255503285099	75.68958	5728.9125205764	0.000104210087536474	100	0	0	0.902356951940564	0	0	0	0.000798944004446297	2.55	55.88235294
515	0	0	0	100	0	0.002	0.038265306122449	0	0.0014695125	0	0	0.00032255503285099	75.68958	5728.9125205764	0.000104210087536474	100	0	0	0.902356951940564	0	0	0	0.000798944004446297	2.55	55.88235294
516	0	0	0	100	0	0.002	0.038265306122449	0	0.0014695125	0	0	0.00032255503285099	75.68958	5728.9125205764	0.000104210087536474	100	0	0	0.902356951940564	0	0	0	0.000798944004446297	2.55	55.88235294
517	0	0	0	100	0.012	0.01	0.0494897959183673	0	0.0073207875	0	0	0.00032255503285099	69.82185	4875.0907374225	0.000104210087536474	100	0	0	0.902356951940564	0	0	0	0.000798944004446297	2.55	55.88235294
518	0	0	0	100	0.012	0.01	0.0494897959183673	0	0.0073207875	0	0	0.00032255503285099	69.82185	4875.0907374225	0.000104210087536474	100	0	0	0.902356951940564	0	0	0	0.000798944004446297	2.55	55.88235294
519	0	0	0	100	0.012	0.01	0.0494897959183673	0	0	0	0	0.00032255503285099	69.82185	4875.0907374225	0.000104210087536474	100	0	0	0.902356951940564	0	0	0	0.000798944004446297	2.55	55.88235294
520	0	0	0	100	0.012	0.01	0.0494897959183673	0	0	0	0	0.00032255503285099	69.82185	4875.0907374225	0.000104210087536474	100	0	0	0.902356951940564	0	0	0	0.000798944004446297	2.55	55.88235294
521	0	0	0	100	0.013	0.0306122448979592	0.025	0	0	0	0	0.00032255503285099	65.21445	4252.9244888025	0	100	0	0	0.902356951940564	0	0	0	0.000798944004446297	2.55	55.88235294
522	0	0	0	5	0	0	0.002	0	0	0	0	0.00032255503285099	3.014086	9.084714415396	0	100	0	0	0.902356951940564	0	0	0	0.000798944004446297	2.45	55.88235294
523	15.7639	0	0	70	0.278	0.044	0.0372448979591837	0	0.003882925	-3	12	0.00032255503285099	97.66171	9537.8096001241	0.000104210087536474	67	0	0	0.902356951940564	0	0.06	0	0.000798944004446297	2.55	55.88235294
524	-24.9337	0	0	54	2.204	0.0198979591836735	0.013	0.0249337	0.003020375	-4.3163	-157	0.00032255503285099	3.660511	13.399340781121	0	0	0	0	0.902356951940564	1	0	1.74	0.000798944004446297	2.55	55.88235294
525	0	0	0	5	0	0	0	0	0	0	0	0.00032255503285099	3.014086	9.084714415396	0.000104210087536474	100	0	0	0.902356951940564	0	0	0	0.000798944004446297	2.45	55.88235294
526	0	0	0	5	0	0	0	0	0	0	0	0.00032255503285099	3.014086	9.084714415396	0.000104210087536474	100	0	0	0.902356951940564	0	0	0	0.000798944004446297	2.45	55.88235294
527	0	0	0	11	0	0	0.002	0	0.00112045	0	0	0.00032255503285099	4.717411	22.253966542921	0	62	0	0	0.902356951940564	0	0	0	0.000798944004446297	2.45	55.88235294
528	0	0	0	50	0	0.0311224489795918	0.002	0	0	0	0	0.00032255503285099	19.40598	376.5920597604	0	0	0	0	0.902356951940564	0	0	0	0.000798944004446297	2.55	55.88235294
529	0	0	0	100	0	0.0709183673469388	0.026	0	0	0	0	0.00032255503285099	34.48938	1189.5173327844	0	100	0	0	0.902356951940564	0	0	0.0025	0.000798944004446297	2.55	55.88235294
530	0	0	0	77	0	0	0.0204081632653061	0	0.00093575	0	0	0.00032255503285099	86.32549	7452.0902237401	0.000104210087536474	71	0	0	0.902356951940564	0	0	0	0.000798944004446297	2.55	55.88235294
531	0	0	0	100	0	0.0709183673469388	0.026	0	0	0	0	0.00032255503285099	34.48938	1189.5173327844	0	100	0	0	0.902356951940564	0	0	0.0025	0.000798944004446297	2.55	55.88235294
532	0	0	0	100	0.055	0.0581632653061224	0.012	0	0	0	0	0.00032255503285099	27.06148	732.3236997904	0	100	0	0	0.902356951940564	0	0	0	0.000798944004446297	2.55	55.88235294
533	0	0	0	70	0	0.0346938775510204	0.023	0	0	0	0	0.00032255503285099	63.8474	4076.49048676	0	69	0	0	0.902356951940564	0	0	0	0.000798944004446297	2.55	55.88235294
534	0	0	0	100	0.025	0.022	0.0326530612244898	0	0.0009304125	0	0	0.00032255503285099	33.28693	1108.0197088249	0.000104210087536474	100	0	0	0.902356951940564	0	0	0	0.000798944004446297	2.55	55.88235294
535	0	0	0	84	0.008	0.0607142857142857	0.025	0	0	0	0	0.00032255503285099	51.91104	2694.7560738816	0	86	0	0	0.902356951940564	0	0	0	0.000798944004446297	2.55	55.88235294
536	0	0	0	99	0	0.0806122448979592	0.01	0	0	0	0	0.00032255503285099	49.24568	2425.1369986624	0	100	0	0	0.902356951940564	0	0	0	0.000798944004446297	2.55	55.88235294
537	0	0	0	99	0	0.0806122448979592	0.01	0	0.001236275	0	0	0.00032255503285099	49.24568	2425.1369986624	0	100	0	0	0.902356951940564	0	0	0	0.000798944004446297	2.55	55.88235294
538	0	0	0	98	0	0.012	0.0724489795918367	0	0	0	0	0.00032255503285099	32.50725	1056.7213025625	0.000104210087536474	100	0	0	0.902356951940564	0	0	0	0.000798944004446297	2.55	55.88235294
539	0	0	0	98	0	0.045	0.0744897959183673	0	0	0	0	0.00032255503285099	28.29565	800.6438089225	0.000104210087536474	100	0	0	0.902356951940564	0	0	0	0.000798944004446297	2.55	55.88235294
540	0	0	0	98	0	0.043	0.0852040816326531	0	0	0	0	0.00032255503285099	24.43738	597.1855412644	0.000104210087536474	100	0	0	0.902356951940564	0	0	0	0.000798944004446297	2.55	55.88235294
541	0	0	0	100	0	0.0581632653061224	0.01	0	0	0	0	0.00032255503285099	12.31034	151.5444709156	0	0	0	0	0.902356951940564	0	0	0	0.000798944004446297	2.55	55.88235294
542	0	0	0	100	0	0.0581632653061224	0.01	0	0	0	0	0.00032255503285099	12.31034	151.5444709156	0	0	0	0	0.902356951940564	0	0	0	0.000798944004446297	2.55	55.88235294
543	0	0	0	100	0	0.063265306122449	0.005	0	0	0	0	0.00032255503285099	36.66307	1344.1807018249	0	100	0	0	0.902356951940564	0	0	0	0.000798944004446297	2.55	55.88235294
544	0	0	0	98	0	0.0852040816326531	0.009	0	0	0	0	0.00032255503285099	24.43738	597.1855412644	0	100	0	0	0.902356951940564	0	0	0	0.000798944004446297	2.55	55.88235294
545	8.9488	0	0	99	0.011	0.006	0.0612244897959184	0	0	0	0	0.00032255503285099	17.73334	314.4713475556	0.000104210087536474	33	0	0	0.902356951940564	0	0	0.0025	0.000798944004446297	2.55	55.88235294
546	0	0	0	97	0.006	0.0714285714285714	0.004	0	0	0	0	0.00032255503285099	48.49796	2352.0521241616	0	100	0	0	0.902356951940564	0	0	0	0.000798944004446297	2.55	55.88235294
547	0	0	0	100	0	0.0566326530612245	0.02	0	0	0	0	0.00032255503285099	83.0237	6892.93476169	0	100	0	0	0.902356951940564	0	0	0	0.000798944004446297	2.55	55.88235294
548	0	0	0	7	0.149	0.000510204081632653	0	0	0	-19	76	0.00032255503285099	3.331295	11.097526377025	0	49	0	0	0.902356951940564	0	0	0.5775	0.000798944004446297	2.45	55.88235294
549	0	0	0	98	0.013	0.0668367346938776	0.011	0	0	0	0	0.00032255503285099	22.0986	488.34812196	0	100	0	0	0.902356951940564	0	0	0	0.000798944004446297	2.55	55.88235294
550	0	0	0	7	0.149	0.000510204081632653	0	0	0	-19	76	0.00032255503285099	3.331295	11.097526377025	0	49	0	0	0.902356951940564	0	0	0.5775	0.000798944004446297	2.45	55.88235294
551	0	0	0	85	0.005	0.009	0.0403061224489796	0	0.002420175	0	0	0.00032255503285099	83.66533	6999.8874440089	0.000104210087536474	80	0	0	0.902356951940564	0	0	0	0.000798944004446297	2.55	55.88235294
552	-7.6053	0	0	85	0.005	0.009	0.0403061224489796	0.0076053	0.0014695125	0	0	0.00032255503285099	83.66533	6999.8874440089	0.000104210087536474	80	0	0	0.902356951940564	0	0	0	0.000798944004446297	2.55	55.88235294
553	0	0	0	100	0	0.002	0.038265306122449	0	0.0073207875	0	0	0.00032255503285099	75.68958	5728.9125205764	0.000104210087536474	100	0	0	0.902356951940564	0	0	0	0.000798944004446297	2.55	55.88235294
554	0	0	0	100	0.027	0.0795918367346939	0.017	0	0	0	0	0.00032255503285099	23.09664	533.4547792896	0	100	0	0	0.902356951940564	0	0	0.0175	0.000798944004446297	2.55	55.88235294
555	-7.8041	0	0	9	0.21	0	0	0.0078041	0	-12.25	33	0.00032255503285099	3.149423	9.918865232929	0.000104210087536474	19	0	0	0.902356951940564	0	0	0.365	0.000798944004446297	2.45	55.88235294
556	0	0	0	100	0.005	0.048	0.0545918367346939	0	0	0	0	0.00032255503285099	21.93672	481.2196843584	0.000104210087536474	100	0	0	0.902356951940564	0	0	0.01	0.000798944004446297	2.55	55.88235294
557	0	0	0	100	0.005	0.048	0.0545918367346939	0	0	0	0	0.00032255503285099	21.93672	481.2196843584	0.000104210087536474	100	0	0	0.902356951940564	0	0	0.01	0.000798944004446297	2.55	55.88235294
558	0	0	0	100	0	0.073469387755102	0.036	0	0	0	0	0.00032255503285099	45.3923	2060.46089929	0	100	0	0	0.902356951940564	0	0	0	0.000798944004446297	2.55	55.88235294
559	0	0	0	99	0.011	0.006	0.0612244897959184	0	0	0	0	0.00032255503285099	17.73334	314.4713475556	0.000104210087536474	33	0	0	0.902356951940564	0	0	0.0025	0.000798944004446297	2.55	55.88235294
560	0	0	0	96	0	0.055	0.0387755102040816	0	0	0	0	0.00032255503285099	31.07633	965.7382862689	0.000104210087536474	94	0	0	0.902356951940564	0	0	0	0.000798944004446297	2.55	55.88235294
561	-9.8468	0	0	100	0.021	0.005	0.0311224489795918	0.0187397	0.0012779125	-3.5	14	0.00032255503285099	74.01812	5478.6820883344	0.000104210087536474	100	0	0	0.902356951940564	0	0	0	0.000798944004446297	2.55	55.88235294
562	0	0	0	95	0.219	0.082	0.0362244897959184	0	0.00092145	-2	8	0.00032255503285099	7.904215	62.476614766225	0.000104210087536474	0	74	0	0.902356951940564	0	0	0.0025	0.000798944004446297	2.45	55.88235294
563	0	1	0	1	0.013	0	0	0	0	-3.25	13	0.00032255503285099	2.292849	5.257156536801	0	22	0	0	0.902356951940564	0	0	0	0.000798944004446297	2.45	55.88235294
564	0	0	0	95	0.219	0.0362244897959184	0.016	0	0.007960775	-2	8	0.00032255503285099	7.904215	62.476614766225	0	0	74	0	0.902356951940564	0	0	0.0025	0.000798944004446297	2.45	55.88235294
565	0	0	0	95	0.219	0.0362244897959184	0.016	0	0.00105535	-2	8	0.00032255503285099	7.904215	62.476614766225	0	0	74	0	0.902356951940564	0	0	0.0025	0.000798944004446297	2.45	55.88235294
566	0	0	0	100	0.013	0.0306122448979592	0.025	0	0	0	0	0.00032255503285099	65.21445	4252.9244888025	0	100	0	0	0.902356951940564	0	0	0	0.000798944004446297	2.55	55.88235294
567	0	0	0	50	0	0.0311224489795918	0.002	0	0	0	0	0.00032255503285099	19.40598	376.5920597604	0	0	0	0	0.902356951940564	0	0	0	0.000798944004446297	2.55	55.88235294
568	38.9321	0	0	19	0.291	0.002	0.00663265306122449	0	0.0051277875	0	0	0.00032255503285099	2.910953	8.473647368209	0.000104210087536474	8	0	0	0.902356951940564	0	0	0.2275	0.000798944004446297	2.45	55.88235294
569	0	0	0	19	0.291	0.002	0.00663265306122449	0	0.0051277875	0	0	0.00032255503285099	2.910953	8.473647368209	0.000104210087536474	8	0	0	0.902356951940564	0	0	0.2275	0.000798944004446297	2.45	55.88235294
570	22.0237	0	0	54	2.204	0.008	0.0198979591836735	0.0516343	0.0155039875	-29.25	-157	0.00032255503285099	3.660511	13.399340781121	0.000104210087536474	0	0	0	0.902356951940564	0	0	1.74	0.000798944004446297	2.55	55.88235294
571	0	0	0	100	0	0.063265306122449	0.005	0	0	0	0	0.00032255503285099	36.66307	1344.1807018249	0	100	0	0	0.902356951940564	0	0	0	0.000798944004446297	2.55	55.88235294
572	0	0	0	98	0	0.0852040816326531	0.009	0	0	0	0	0.00032255503285099	24.43738	597.1855412644	0	100	0	0	0.902356951940564	0	0	0	0.000798944004446297	2.55	55.88235294
573	0	0	0	3	0.014	0	0	0	0	0	0	0.00032255503285099	3.725418	13.878739274724	0	9	0	0	0.902356951940564	0	0	0.085	0.000798944004446297	2.45	55.88235294
574	0	0	0	3	0.014	0	0	0	0	0	0	0.00032255503285099	3.725418	13.878739274724	0	9	0	0	0.902356951940564	0	0	0.085	0.000798944004446297	2.45	55.88235294
575	0	0	0	96	0	0.04	0.0612244897959184	0	0	0	0	0.00032255503285099	24.57666	604.0122167556	0.000104210087536474	96	0	0	0.902356951940564	0	0	0	0.000798944004446297	2.55	55.88235294
576	0	0	0	84	0.008	0.0607142857142857	0.025	0	0	0	0	0.00032255503285099	51.91104	2694.7560738816	0	86	0	0	0.902356951940564	0	0	0	0.000798944004446297	2.55	55.88235294
577	0	0	0	100	0.042	0.0275510204081633	0.007	0	0	0	-9	0.00032255503285099	33.37188	1113.6823747344	0	100	0	0	0.902356951940564	0	0	0	0.000798944004446297	2.55	55.88235294
578	14.2089	0	0	100	0.042	0.0275510204081633	0.007	0	0	0	-9	0.00032255503285099	33.37188	1113.6823747344	0	100	0	0	0.902356951940564	0	0	0	0.000798944004446297	2.55	55.88235294
579	0	0	0	83	0.09	0.005	0.00918367346938776	0	0.036551425	0	-25	0.00032255503285099	9.779809	95.644664076481	0.000104210087536474	84	0	0	0.902356951940564	0	0	0.04	0.000798944004446297	2.55	55.88235294
580	0	0	0	6	0.211	0.000510204081632653	0.001	0	0.0060823	-44.75	179	0.00032255503285099	1.166151	1.359908154801	0	54	0	0	0.902356951940564	0	0	0.15	0.000798944004446297	2.45	55.88235294
581	0	0	0	99	0	0.0336734693877551	0.033	0	0	0	0	0.00032255503285099	55.52449	3082.9689897601	0	100	0	0	0.902356951940564	0	0	0	0.000798944004446297	2.55	55.88235294
582	0	0	0	100	0	0.0581632653061224	0.01	0	0	0	0	0.00032255503285099	12.31034	151.5444709156	0	0	0	0	0.902356951940564	0	0	0	0.000798944004446297	2.55	55.88235294
583	0	0	0	100	0	0.063265306122449	0.005	0	0	0	0	0.00032255503285099	36.66307	1344.1807018249	0	100	0	0	0.902356951940564	0	0	0	0.000798944004446297	2.55	55.88235294
584	0	0	0	100	0	0.038265306122449	0.074	0	0	0	0	0.00032255503285099	75.68958	5728.9125205764	0	100	0	0	0.902356951940564	0	0	0	0.000798944004446297	2.55	55.88235294
585	0	0	0	57	0.192	0.0290816326530612	0.016	0	0	0	-54	0.00032255503285099	103.7484	10763.73050256	0	56	0	0	0.902356951940564	0	0.015	0	0.000798944004446297	2.55	55.88235294
586	0	0	0	100	0	0.081	0.0566326530612245	0	0.0009322	0	0	0.00032255503285099	83.0237	6892.93476169	0.000104210087536474	100	0	0	0.902356951940564	0	0	0	0.000798944004446297	2.55	55.88235294
587	0	0	0	100	0	0.081	0.0566326530612245	0	0.0009322	0	0	0.00032255503285099	83.0237	6892.93476169	0.000104210087536474	100	0	0	0.902356951940564	0	0	0	0.000798944004446297	2.55	55.88235294
588	-10.3051	0	0	6	0.211	0.001	0.000510204081632653	0.0103051	0.00231185	-44.75	179	0.00032255503285099	1.166151	1.359908154801	0.000104210087536474	54	0	0	0.902356951940564	0	0	0.15	0.000798944004446297	2.45	55.88235294
589	0	0	0	72	0.003	0.021	0.0372448979591837	0	0	0	0	0.00032255503285099	85.34824	7284.3220710976	0.000104210087536474	70	0	0	0.902356951940564	0	0	0	0.000798944004446297	2.55	55.88235294
590	-34.2443	0	0	56	2.368	0.012	0.0295918367346939	0.0342443	0.0141625625	0	0	0.00032255503285099	2.866696	8.217945956416	0.000104210087536474	0	45	0	0.902356951940564	0	0	2.7775	0.000798944004446297	2.45	55.88235294
591	0	0	0	37	3.098	0.007	0.013265306122449	0	0.0042805375	-21.25	77	0.00032255503285099	2.691867	7.246147945689	0.000104210087536474	12	1	0	0.902356951940564	0	0	2.6425	0.000798944004446297	2.45	55.88235294
592	0	0	0	100	0.055	0.022	0.0581632653061224	0	0.0009304125	0	0	0.00032255503285099	27.06148	732.3236997904	0.000104210087536474	100	0	0	0.902356951940564	0	0	0	0.000798944004446297	2.55	55.88235294
593	11.7561	0	0	85	0.005	0.0403061224489796	0.05	0	0	0	0	0.00032255503285099	83.66533	6999.8874440089	0	80	0	0	0.902356951940564	0	0	0	0.000798944004446297	2.55	55.88235294
594	0	0	0	85	0.005	0.0403061224489796	0.05	0	0	0	0	0.00032255503285099	83.66533	6999.8874440089	0	80	0	0	0.902356951940564	0	0	0	0.000798944004446297	2.55	55.88235294
595	0	0	0	85	0.005	0.0403061224489796	0.05	0	0	0	0	0.00032255503285099	83.66533	6999.8874440089	0	80	0	0	0.902356951940564	0	0	0	0.000798944004446297	2.55	55.88235294
596	7.6053	0	0	85	0.005	0.0403061224489796	0.05	0	0	0	0	0.00032255503285099	83.66533	6999.8874440089	0	80	0	0	0.902356951940564	0	0	0	0.000798944004446297	2.55	55.88235294
597	0	1	0	54	2.204	0.008	0.0198979591836735	0	0.0233612	-4.3163	-157	0.00032255503285099	3.660511	13.399340781121	0.000104210087536474	0	0	0	0.902356951940564	0	0	1.74	0.000798944004446297	2.55	55.88235294
598	0	0	0	100	0	0.063265306122449	0.005	0	0	0	0	0.00032255503285099	36.66307	1344.1807018249	0	100	0	0	0.902356951940564	0	0	0	0.000798944004446297	2.55	55.88235294
599	0	0	0	98	0	0.0852040816326531	0.009	0	0	0	0	0.00032255503285099	24.43738	597.1855412644	0	100	0	0	0.902356951940564	0	0	0	0.000798944004446297	2.55	55.88235294
600	0	0	0	97	0.006	0.0714285714285714	0.004	0	0	0	0	0.00032255503285099	48.49796	2352.0521241616	0	100	0	0	0.902356951940564	0	0	0	0.000798944004446297	2.55	55.88235294
601	0	0	0	100	0	0.081	0.0566326530612245	0	0.0009322	0	0	0.00032255503285099	83.0237	6892.93476169	0.000104210087536474	100	0	0	0.902356951940564	0	0	0	0.000798944004446297	2.55	55.88235294
602	-7.4576	0	0	100	0	0.081	0.0566326530612245	0.0074576	0	0	0	0.00032255503285099	83.0237	6892.93476169	0.000104210087536474	100	0	0	0.902356951940564	0	0	0	0.000798944004446297	2.55	55.88235294
603	0	0	0	1	0.013	0	0	0	0.0020169875	-3.25	13	0.00032255503285099	2.292849	5.257156536801	0.000104210087536474	22	0	0	0.902356951940564	0	0	0	0.000798944004446297	2.45	55.88235294
604	0	0	0	11	0	0.001	0	0	0	0	0	0.00032255503285099	4.717411	22.253966542921	0.000104210087536474	62	0	0	0.902356951940564	0	0	0	0.000798944004446297	2.45	55.88235294
605	0	0	0	50	0	0.0311224489795918	0.002	0	0	0	0	0.00032255503285099	19.40598	376.5920597604	0	0	0	0	0.902356951940564	0	0	0	0.000798944004446297	2.55	55.88235294
606	0	0	0	50	0	0.0311224489795918	0.002	0	0	0	0	0.00032255503285099	19.40598	376.5920597604	0	0	0	0	0.902356951940564	0	0	0	0.000798944004446297	2.55	55.88235294
607	-8.9636	1	0	11	0	0	0.002	0.0089636	0	8.9636	0	0.00032255503285099	4.717411	22.253966542921	0	62	0	0	0.902356951940564	0	0	0	0.000798944004446297	2.45	55.88235294
608	0	0	0	17	0.296	0.00255102040816327	0.002	0	0.0024136625	-49	196	0.00032255503285099	2.485268	6.176557031824	0	47	0	0	0.902356951940564	0	0	0.9425	0.000798944004446297	2.45	55.88235294
609	0	0	0	100	0	0.0709183673469388	0.026	0	0	0	0	0.00032255503285099	34.48938	1189.5173327844	0	100	0	0	0.902356951940564	0	0	0.0025	0.000798944004446297	2.55	55.88235294
610	0	0	0	98	0	0.0852040816326531	0.009	0	0	0	0	0.00032255503285099	24.43738	597.1855412644	0	100	0	0	0.902356951940564	0	0	0	0.000798944004446297	2.55	55.88235294
611	0	0	0	9	0.21	0	0.002	0	0	-12.25	33	0.00032255503285099	3.149423	9.918865232929	0	19	0	0	0.902356951940564	0	0	0.365	0.000798944004446297	2.45	55.88235294
612	7.8041	0	0	9	0.21	0	0.002	0	0.0013931375	-12.25	33	0.00032255503285099	3.149423	9.918865232929	0	19	0	0	0.902356951940564	0	0	0.365	0.000798944004446297	2.45	55.88235294
613	0	0	0	9	0.21	0	0.002	0	0	-12.25	33	0.00032255503285099	3.149423	9.918865232929	0	19	0	0	0.902356951940564	0	0	0.365	0.000798944004446297	2.45	55.88235294
614	0	0	0	100	0.025	0.022	0.0326530612244898	0	0	0	0	0.00032255503285099	33.28693	1108.0197088249	0.000104210087536474	100	0	0	0.902356951940564	0	0	0	0.000798944004446297	2.55	55.88235294
615	0	0	0	72	0.003	0.021	0.0372448979591837	0	0	0	0	0.00032255503285099	85.34824	7284.3220710976	0.000104210087536474	70	0	0	0.902356951940564	0	0	0	0.000798944004446297	2.55	55.88235294
616	0	0	0	99	0	0.01	0.0173469387755102	0	0.0023764375	0	0	0.00032255503285099	67.3765	4539.59275225	0.000104210087536474	100	0	0	0.902356951940564	0	0	0	0.000798944004446297	2.55	55.88235294
617	0	0	0	84	0.008	0.016	0.0607142857142857	0	0	0	0	0.00032255503285099	51.91104	2694.7560738816	0.000104210087536474	86	0	0	0.902356951940564	0	0	0	0.000798944004446297	2.55	55.88235294
618	9.4102	0	0	100	0.005	0.0816326530612245	0.004	0	0.0009275375	0	0	0.00032255503285099	41.27568	1703.6817594624	0	100	0	0	0.902356951940564	0	0	0	0.000798944004446297	2.55	55.88235294
619	0	0	0	100	0.003	0.0561224489795918	0.048	0	0	0	0	0.00032255503285099	62.3038	3881.76349444	0	100	0	0	0.902356951940564	0	0	0	0.000798944004446297	2.55	55.88235294
620	0	0	0	99	0	0.0336734693877551	0.033	0	0	0	0	0.00032255503285099	55.52449	3082.9689897601	0	100	0	0	0.902356951940564	0	0	0	0.000798944004446297	2.55	55.88235294
621	0	0	0	99	0	0.0336734693877551	0.033	0	0	0	0	0.00032255503285099	55.52449	3082.9689897601	0	100	0	0	0.902356951940564	0	0	0	0.000798944004446297	2.55	55.88235294
622	0	0	0	99	0	0.0336734693877551	0.033	0	0	0	0	0.00032255503285099	55.52449	3082.9689897601	0	100	0	0	0.902356951940564	0	0	0	0.000798944004446297	2.55	55.88235294
623	0	0	0	71	0.078	0.034	0.0418367346938776	0	0	0	-44	0.00032255503285099	111.1592	12356.36774464	0.000104210087536474	71	0	0	0.902356951940564	0	0	0	0.000798944004446297	2.55	55.88235294
624	-31.3634	0	0	54	2.204	0.008	0.0198979591836735	0.0470505	0.021974775	-29.25	-157	0.00032255503285099	3.660511	13.399340781121	0.000104210087536474	0	0	0	0.902356951940564	0.576023634180296	0	1.74	0.000798944004446297	2.55	55.88235294
625	0	0	0	97	0.269	0.0775510204081633	0	0	0	0	0	0.00032255503285099	37.02144	1370.5870196736	0	100	0	0	0.902356951940564	0	0	0.015	0.000798944004446297	2.55	55.88235294
626	0	0	0	97	0	0.075	0.004	0	0	0	0	0.00032255503285099	20.18213	407.3183713369	0	6	0	0	0.902356951940564	0	0	0	0.000798944004446297	2.55	55.88235294
627	0	0	0	9	0.21	0	0.002	0	0	-12.25	33	0.00032255503285099	3.149423	9.918865232929	0	19	0	0	0.902356951940564	0	0	0.365	0.000798944004446297	2.45	55.88235294
628	0	0	0	11	0	0	0.002	0	0.00112045	0	0	0.00032255503285099	4.717411	22.253966542921	0	62	0	0	0.902356951940564	0	0	0	0.000798944004446297	2.45	55.88235294
629	0	0	0	100	0.055	0.022	0.0581632653061224	0	0	0	0	0.00032255503285099	27.06148	732.3236997904	0.000104210087536474	100	0	0	0.902356951940564	0	0	0	0.000798944004446297	2.55	55.88235294
630	0	0	0	97	0.006	0.0714285714285714	0.004	0	0.001236275	0	0	0.00032255503285099	48.49796	2352.0521241616	0	100	0	0	0.902356951940564	0	0	0	0.000798944004446297	2.55	55.88235294
631	0	0	0	100	0.004	0.053	0.0678571428571429	0	0	0	0	0.00032255503285099	27.63675	763.7899505625	0.000104210087536474	100	0	0	0.902356951940564	0	0	0	0.000798944004446297	2.55	55.88235294
632	0	0	0	72	0.003	0.0372448979591837	0.034	0	0	0	0	0.00032255503285099	85.34824	7284.3220710976	0	70	0	0	0.902356951940564	0	0	0	0.000798944004446297	2.55	55.88235294
633	0	0	0	71	0.078	0.034	0.0418367346938776	0	0	0	-44	0.00032255503285099	111.1592	12356.36774464	0.000104210087536474	71	0	0	0.902356951940564	0	0	0	0.000798944004446297	2.55	55.88235294
634	0	0	0	71	0.078	0.034	0.0418367346938776	0	0	0	-44	0.00032255503285099	111.1592	12356.36774464	0.000104210087536474	71	0	0	0.902356951940564	0	0	0	0.000798944004446297	2.55	55.88235294
635	0	0	0	71	0.078	0.034	0.0418367346938776	0	0	0	-44	0.00032255503285099	111.1592	12356.36774464	0.000104210087536474	71	0	0	0.902356951940564	0	0	0	0.000798944004446297	2.55	55.88235294
636	0	0	0	1	0.013	0	0	0	0	-3.25	13	0.00032255503285099	2.292849	5.257156536801	0	22	0	0	0.902356951940564	0	0	0	0.000798944004446297	2.45	55.88235294
637	-1.6476	0	0	6	0.211	0.001	0.000510204081632653	0.0088307	0.0022012875	-25.4407	179	0.00032255503285099	1.166151	1.359908154801	0.000104210087536474	54	0	0	0.902356951940564	0	0	0.15	0.000798944004446297	2.45	55.88235294
638	0	0	0	100	0.027	0.0795918367346939	0.017	0	0	0	0	0.00032255503285099	23.09664	533.4547792896	0	100	0	0	0.902356951940564	0	0	0.0175	0.000798944004446297	2.55	55.88235294
639	0	0	0	100	0.022	0.0903061224489796	0.003	0	0	0	0	0.00032255503285099	15.9325	253.84455625	0	51	0	0	0.902356951940564	0	0	0.015	0.000798944004446297	2.55	55.88235294
640	0	0	0	97	0	0.075	0.004	0	0	0	0	0.00032255503285099	20.18213	407.3183713369	0	6	0	0	0.902356951940564	0	0	0	0.000798944004446297	2.55	55.88235294
641	0	0	0	100	0.009	0.0663265306122449	0.028	0	0	0	0	0.00032255503285099	32.74949	1072.5290952601	0	100	0	0	0.902356951940564	0	0	0	0.000798944004446297	2.55	55.88235294
642	0	0	0	11	0	0	0.002	0	0.00112045	0	0	0.00032255503285099	4.717411	22.253966542921	0	62	0	0	0.902356951940564	0	0	0	0.000798944004446297	2.45	55.88235294
643	0	0	0	70	0.278	0.044	0.0372448979591837	0	0.002950725	-3	12	0.00032255503285099	97.66171	9537.8096001241	0.000104210087536474	67	0	0	0.902356951940564	0	0.06	0	0.000798944004446297	2.55	55.88235294
644	33.1921	0	0	54	2.204	0.0198979591836735	0.013	0.0078302	0.0031167125	-21.4198	-157	0.00032255503285099	3.660511	13.399340781121	0	0	0	0	0.902356951940564	0	0	1.74	0.000798944004446297	2.55	55.88235294
645	94.1414	1	0	96	0.302	0.009	0.0775510204081633	0.0388131	0.05617515	16.2089	0	0.00032255503285099	9.132167	83.396474115889	0.000104210087536474	0	0	45	0.902356951940564	1	0	0.12	0.000798944004446297	2.55	55.88235294
646	0	0	0	100	0	0.073469387755102	0.036	0	0	0	0	0.00032255503285099	45.3923	2060.46089929	0	100	0	0	0.902356951940564	0	0	0	0.000798944004446297	2.55	55.88235294
647	0	0	0	17	0.296	0.00255102040816327	0.002	0	0.0024136625	-49	196	0.00032255503285099	2.485268	6.176557031824	0	47	0	0	0.902356951940564	0	0	0.9425	0.000798944004446297	2.45	55.88235294
648	21.3056	0	0	54	2.204	0.008	0.0198979591836735	0.0410223	0.0123356	-21.4198	-157	0.00032255503285099	3.660511	13.399340781121	0.000104210087536474	0	0	0	0.902356951940564	0	0	1.74	0.000798944004446297	2.55	55.88235294
649	0	0	0	98	0	0.043	0.0852040816326531	0	0	0	0	0.00032255503285099	24.43738	597.1855412644	0.000104210087536474	100	0	0	0.902356951940564	0	0	0	0.000798944004446297	2.55	55.88235294
650	0	0	0	100	0.223	0.001	0.0545918367346939	0	0.00093575	-33.25	133	0.00032255503285099	79.61636	6338.7647796496	0.000104210087536474	100	0	0	0.902356951940564	0	0.04	0	0.000798944004446297	2.55	55.88235294
651	0	0	0	100	0	0.0581632653061224	0.01	0	0	0	0	0.00032255503285099	12.31034	151.5444709156	0	0	0	0	0.902356951940564	0	0	0	0.000798944004446297	2.55	55.88235294
652	0	0	0	100	0.009	0.0663265306122449	0.028	0	0	0	0	0.00032255503285099	32.74949	1072.5290952601	0	100	0	0	0.902356951940564	0	0	0	0.000798944004446297	2.55	55.88235294
653	0	0	0	100	0.022	0.0903061224489796	0.003	0	0	0	0	0.00032255503285099	15.9325	253.84455625	0	51	0	0	0.902356951940564	0	0	0.015	0.000798944004446297	2.55	55.88235294
654	0	0	0	100	0.022	0.0903061224489796	0.003	0	0	0	0	0.00032255503285099	15.9325	253.84455625	0	51	0	0	0.902356951940564	0	0	0.015	0.000798944004446297	2.55	55.88235294
655	0	0	0	6	0.211	0.001	0.000510204081632653	0	0.003305125	-44.75	179	0.00032255503285099	1.166151	1.359908154801	0.000104210087536474	54	0	0	0.902356951940564	0	0	0.15	0.000798944004446297	2.45	55.88235294
656	0	0	0	100	0	0.011	0.0673469387755102	0	0.011582075	0	0	0.00032255503285099	7.366623	54.267134424129	0.000104210087536474	0	0	0	0.902356951940564	0	0	0	0.000798944004446297	2.55	55.88235294
657	-10.5618	0	0	99	0	0.01	0.0173469387755102	0.0105618	0.0012779125	0	0	0.00032255503285099	67.3765	4539.59275225	0.000104210087536474	100	0	0	0.902356951940564	0	0	0	0.000798944004446297	2.55	55.88235294
658	0	0	0	83	0.09	0.00918367346938776	0.024	0	0	0	-25	0.00032255503285099	9.779809	95.644664076481	0	84	0	0	0.902356951940564	0	0	0.04	0.000798944004446297	2.55	55.88235294
659	0	0	0	83	0.09	0.00918367346938776	0.024	0	0	0	-25	0.00032255503285099	9.779809	95.644664076481	0	84	0	0	0.902356951940564	0	0	0.04	0.000798944004446297	2.55	55.88235294
660	8.6714	0	0	83	0.09	0.00918367346938776	0.024	0	0	0	-25	0.00032255503285099	9.779809	95.644664076481	0	84	0	0	0.902356951940564	0	0	0.04	0.000798944004446297	2.55	55.88235294
661	0	0	0	92	0	0.0795918367346939	0.048	0	0.001236275	0	0	0.00032255503285099	48.70752	2372.4225045504	0	90	0	0	0.902356951940564	0	0	0	0.000798944004446297	2.55	55.88235294
662	0	0	0	9	0.21	0	0	0	0.0009755125	-12.25	33	0.00032255503285099	3.149423	9.918865232929	0.000104210087536474	19	0	0	0.902356951940564	0	0	0.365	0.000798944004446297	2.45	55.88235294
663	0	0	0	100	0	0.073469387755102	0.036	0	0	0	0	0.00032255503285099	45.3923	2060.46089929	0	100	0	0	0.902356951940564	0	0	0	0.000798944004446297	2.55	55.88235294
664	0	0	0	100	0.027	0.056	0.0795918367346939	0	0	0	0	0.00032255503285099	23.09664	533.4547792896	0.000104210087536474	100	0	0	0.902356951940564	0	0	0.0175	0.000798944004446297	2.55	55.88235294
665	0	0	0	100	0.027	0.056	0.0795918367346939	0	0	0	0	0.00032255503285099	23.09664	533.4547792896	0.000104210087536474	100	0	0	0.902356951940564	0	0	0.0175	0.000798944004446297	2.55	55.88235294
666	0	0	0	100	0.009	0.0663265306122449	0.028	0	0	0	0	0.00032255503285099	32.74949	1072.5290952601	0	100	0	0	0.902356951940564	0	0	0	0.000798944004446297	2.55	55.88235294
667	0	0	0	1	0.03	0	0	0	0	-2.25	9	0.00032255503285099	2.518014	6.340394504196	0	38	0	0	0.902356951940564	0	0	0.0475	0.000798944004446297	2.45	55.88235294
668	0	0	0	100	0.022	0.0903061224489796	0.003	0	0	0	0	0.00032255503285099	15.9325	253.84455625	0	51	0	0	0.902356951940564	0	0	0.015	0.000798944004446297	2.55	55.88235294
669	0	0	0	100	0	0.055	0.0709183673469388	0	0	0	0	0.00032255503285099	34.48938	1189.5173327844	0.000104210087536474	100	0	0	0.902356951940564	0	0	0.0025	0.000798944004446297	2.55	55.88235294
670	0	0	0	100	0	0.011	0.0673469387755102	0	0	0	0	0.00032255503285099	7.366623	54.267134424129	0.000104210087536474	0	0	0	0.902356951940564	0	0	0	0.000798944004446297	2.55	55.88235294
671	0	0	0	100	0.055	0.0581632653061224	0.012	0	0	0	0	0.00032255503285099	27.06148	732.3236997904	0	100	0	0	0.902356951940564	0	0	0	0.000798944004446297	2.55	55.88235294
672	0	0	0	100	0.055	0.0581632653061224	0.012	0	0	0	0	0.00032255503285099	27.06148	732.3236997904	0	100	0	0	0.902356951940564	0	0	0	0.000798944004446297	2.55	55.88235294
673	0	0	0	100	0.027	0.0795918367346939	0.017	0	0	0	0	0.00032255503285099	23.09664	533.4547792896	0	100	0	0	0.902356951940564	0	0	0.0175	0.000798944004446297	2.55	55.88235294
674	0	0	0	100	0.027	0.0795918367346939	0.017	0	0	0	0	0.00032255503285099	23.09664	533.4547792896	0	100	0	0	0.902356951940564	0	0	0.0175	0.000798944004446297	2.55	55.88235294
675	0	0	0	100	0	0.073469387755102	0.036	0	0	0	0	0.00032255503285099	45.3923	2060.46089929	0	100	0	0	0.902356951940564	0	0	0	0.000798944004446297	2.55	55.88235294
676	-10.4786	0	0	6	0.211	0.000510204081632653	0.001	0.0193093	0	-25.4407	179	0.00032255503285099	1.166151	1.359908154801	0	54	0	0	0.902356951940564	0	0	0.15	0.000798944004446297	2.45	55.88235294
677	0	0	0	95	0.315	0.013	0.048469387755102	0	0.0275908875	-17.25	62	0.00032255503285099	8.435648	71.160157179904	0.000104210087536474	0	0	0	0.902356951940564	0	0	0.0775	0.000798944004446297	2.55	55.88235294
678	-17.296	0	0	22	0.345	0.005	0.00663265306122449	0.017296	0	-9.5	38	0.00032255503285099	1.241186	1.540542686596	0.000104210087536474	24	0	0	0.902356951940564	0	0	1.035	0.000798944004446297	2.45	55.88235294
679	0	0	0	100	0.027	0.056	0.0795918367346939	0	0	0	0	0.00032255503285099	23.09664	533.4547792896	0.000104210087536474	100	0	0	0.902356951940564	0	0	0.0175	0.000798944004446297	2.55	55.88235294
680	0	0	0	17	0.296	0	0.00255102040816327	0	0.003841625	-49	196	0.00032255503285099	2.485268	6.176557031824	0.000104210087536474	47	0	0	0.902356951940564	0	0	0.9425	0.000798944004446297	2.45	55.88235294
681	0	0	0	100	0.009	0.046	0.0663265306122449	0	0	0	0	0.00032255503285099	32.74949	1072.5290952601	0.000104210087536474	100	0	0	0.902356951940564	0	0	0	0.000798944004446297	2.55	55.88235294
682	0	0	0	3	0.014	0	0	0	0	0	0	0.00032255503285099	3.725418	13.878739274724	0	9	0	0	0.902356951940564	0	0	0.085	0.000798944004446297	2.45	55.88235294
683	0	0	0	100	0	0.055	0.0709183673469388	0	0	0	0	0.00032255503285099	34.48938	1189.5173327844	0.000104210087536474	100	0	0	0.902356951940564	0	0	0.0025	0.000798944004446297	2.55	55.88235294
684	-8.4428	0	0	95	0.219	0.0362244897959184	0.016	0.0084428	0.006905425	6.4428	8	0.00032255503285099	7.904215	62.476614766225	0	0	74	0	0.902356951940564	0	0	0.0025	0.000798944004446297	2.45	55.88235294
685	-6.0395	0	0	70	0.278	0.044	0.0372448979591837	0.0236058	0.00337085	-3	12	0.00032255503285099	97.66171	9537.8096001241	0.000104210087536474	67	0	0	0.902356951940564	0	0.06	0	0.000798944004446297	2.55	55.88235294
686	0	0	0	95	0.219	0.082	0.0362244897959184	0	0	-2	8	0.00032255503285099	7.904215	62.476614766225	0.000104210087536474	0	74	0	0.902356951940564	0	0	0.0025	0.000798944004446297	2.45	55.88235294
687	-57.043	0	0	95	0.315	0.013	0.048469387755102	0.0860832	0.005471825	46.3453	62	0.00032255503285099	8.435648	71.160157179904	0.000104210087536474	0	0	0	0.902356951940564	1	0	0.0775	0.000798944004446297	2.55	55.88235294
688	-9.3673	0	0	20	0.253	0.008	0.00969387755102041	0.0093673	0.00184755	-13.5	54	0.00032255503285099	1.833801	3.362826107601	0.000104210087536474	16	0	0	0.902356951940564	0	0	1.3925	0.000798944004446297	2.45	55.88235294
689	0	0	0	100	0.027	0.056	0.0795918367346939	0	0	0	0	0.00032255503285099	23.09664	533.4547792896	0.000104210087536474	100	0	0	0.902356951940564	0	0	0.0175	0.000798944004446297	2.55	55.88235294
690	0	0	0	22	0.345	0.005	0.00663265306122449	0	0.00465815	-9.5	38	0.00032255503285099	1.241186	1.540542686596	0.000104210087536474	24	0	0	0.902356951940564	0	0	1.035	0.000798944004446297	2.45	55.88235294
691	0	0	0	100	0.223	0.0545918367346939	0.034	0	0	-33.25	133	0.00032255503285099	79.61636	6338.7647796496	0	100	0	0	0.902356951940564	0	0.04	0	0.000798944004446297	2.55	55.88235294
692	0	0	0	6	0.211	0.001	0.000510204081632653	0	0.002391975	-44.75	179	0.00032255503285099	1.166151	1.359908154801	0.000104210087536474	54	0	0	0.902356951940564	0	0	0.15	0.000798944004446297	2.45	55.88235294
693	0	0	0	97	0.269	0.0775510204081633	0	0	0	0	0	0.00032255503285099	37.02144	1370.5870196736	0	100	0	0	0.902356951940564	0	0	0.015	0.000798944004446297	2.55	55.88235294
694	0	0	0	100	0	0.038265306122449	0.074	0	0	0	0	0.00032255503285099	75.68958	5728.9125205764	0	100	0	0	0.902356951940564	0	0	0	0.000798944004446297	2.55	55.88235294
695	0	0	0	100	0	0.038265306122449	0.074	0	0	0	0	0.00032255503285099	75.68958	5728.9125205764	0	100	0	0	0.902356951940564	0	0	0	0.000798944004446297	2.55	55.88235294
696	16.6906	0	0	25	1.289	0.00510204081632653	0.006	0	0	-37.25	111	0.00032255503285099	2.225118	4.951150113924	0	42	0	0	0.902356951940564	0	0	3.83	0.000798944004446297	2.45	55.88235294
697	0	0	0	84	0.008	0.0607142857142857	0.025	0	0	0	0	0.00032255503285099	51.91104	2694.7560738816	0	86	0	0	0.902356951940564	0	0	0	0.000798944004446297	2.55	55.88235294
698	0	0	0	55	0.875	0.0244897959183673	0.01	0	0	-0.25	1	0.00032255503285099	3.238501	10.487888727001	0	8	44	0	0.902356951940564	0	0.0325	3.0675	0.000798944004446297	2.45	55.88235294
699	0	0	0	55	0.875	0.0244897959183673	0.01	0	0	-0.25	1	0.00032255503285099	3.238501	10.487888727001	0	8	44	0	0.902356951940564	0	0.0325	3.0675	0.000798944004446297	2.45	55.88235294
700	0	0	0	100	0.042	0.0275510204081633	0.007	0	0	0	-9	0.00032255503285099	33.37188	1113.6823747344	0	100	0	0	0.902356951940564	0	0	0	0.000798944004446297	2.55	55.88235294
701	0	0	0	100	0.055	0.022	0.0581632653061224	0	0	0	0	0.00032255503285099	27.06148	732.3236997904	0.000104210087536474	100	0	0	0.902356951940564	0	0	0	0.000798944004446297	2.55	55.88235294
702	0	0	0	92	0	0.0780612244897959	0.033	0	0	0	0	0.00032255503285099	45.39448	2060.6588144704	0	93	0	0	0.902356951940564	0	0	0	0.000798944004446297	2.55	55.88235294
703	7.486	0	0	100	0.223	0.0545918367346939	0.034	0	0	-33.25	133	0.00032255503285099	79.61636	6338.7647796496	0	100	0	0	0.902356951940564	0	0.04	0	0.000798944004446297	2.55	55.88235294
704	0	0	0	83	0.09	0.00918367346938776	0.024	0	0	0	-25	0.00032255503285099	9.779809	95.644664076481	0	84	0	0	0.902356951940564	0	0	0.04	0.000798944004446297	2.55	55.88235294
705	0	0	0	100	0.223	0.0545918367346939	0.034	0	0	-33.25	133	0.00032255503285099	79.61636	6338.7647796496	0	100	0	0	0.902356951940564	0	0.04	0	0.000798944004446297	2.55	55.88235294
706	0	0	0	100	0.223	0.0545918367346939	0.034	0	0	-33.25	133	0.00032255503285099	79.61636	6338.7647796496	0	100	0	0	0.902356951940564	0	0.04	0	0.000798944004446297	2.55	55.88235294
707	0	0	0	98	0	0.0744897959183673	0.02	0	0	0	0	0.00032255503285099	28.29565	800.6438089225	0	100	0	0	0.902356951940564	0	0	0	0.000798944004446297	2.55	55.88235294
708	0	0	0	98	0	0.0744897959183673	0.02	0	0	0	0	0.00032255503285099	28.29565	800.6438089225	0	100	0	0	0.902356951940564	0	0	0	0.000798944004446297	2.55	55.88235294
709	0	0	0	96	0.302	0.009	0.0775510204081633	0	0.0048516375	0	0	0.00032255503285099	9.132167	83.396474115889	0.000104210087536474	0	0	45	0.902356951940564	0	0	0.12	0.000798944004446297	2.55	55.88235294
710	0	0	0	56	2.368	0.012	0.0295918367346939	0	0.0152057625	0	0	0.00032255503285099	2.866696	8.217945956416	0.000104210087536474	0	45	0	0.902356951940564	0	0	2.7775	0.000798944004446297	2.45	55.88235294
711	0	0	0	3	0.014	0	0	0	0.0102350625	0	0	0.00032255503285099	3.725418	13.878739274724	0.000104210087536474	9	0	0	0.902356951940564	0	0	0.085	0.000798944004446297	2.45	55.88235294
712	0	0	0	7	0.149	0.003	0.000510204081632653	0	0	-19	76	0.00032255503285099	3.331295	11.097526377025	0.000104210087536474	49	0	0	0.902356951940564	0	0	0.5775	0.000798944004446297	2.45	55.88235294
713	0	0	0	37	3.098	0.007	0.013265306122449	0	0	-21.25	77	0.00032255503285099	2.691867	7.246147945689	0.000104210087536474	12	1	0	0.902356951940564	0	0	2.6425	0.000798944004446297	2.45	55.88235294
714	12.5056	0	0	95	0.315	0.013	0.048469387755102	0.0359591	0.02997075	-17.25	62	0.00032255503285099	8.435648	71.160157179904	0.000104210087536474	0	0	0	0.902356951940564	0	0	0.0775	0.000798944004446297	2.55	55.88235294
715	0	0	0	98	0	0.0724489795918367	0.033	0	0	0	0	0.00032255503285099	32.50725	1056.7213025625	0	100	0	0	0.902356951940564	0	0	0	0.000798944004446297	2.55	55.88235294
716	0	0	0	55	0.875	0.0244897959183673	0.01	0	0.0044802125	-0.25	1	0.00032255503285099	3.238501	10.487888727001	0	8	44	0	0.902356951940564	0	0.0325	3.0675	0.000798944004446297	2.45	55.88235294
717	0	0	0	7	0.149	0.000510204081632653	0	0	0	-19	76	0.00032255503285099	3.331295	11.097526377025	0	49	0	0	0.902356951940564	0	0	0.5775	0.000798944004446297	2.45	55.88235294
718	0	0	0	92	0	0.0795918367346939	0.048	0	0	0	0	0.00032255503285099	48.70752	2372.4225045504	0	90	0	0	0.902356951940564	0	0	0	0.000798944004446297	2.55	55.88235294
719	0	0	0	98	0	0.043	0.0852040816326531	0	0	0	0	0.00032255503285099	24.43738	597.1855412644	0.000104210087536474	100	0	0	0.902356951940564	0	0	0	0.000798944004446297	2.55	55.88235294
720	0	0	0	100	0.021	0.0311224489795918	0.012	0	0	-3.5	14	0.00032255503285099	74.01812	5478.6820883344	0	100	0	0	0.902356951940564	0	0	0	0.000798944004446297	2.55	55.88235294
721	0	0	0	100	0.021	0.0311224489795918	0.012	0	0	-3.5	14	0.00032255503285099	74.01812	5478.6820883344	0	100	0	0	0.902356951940564	0	0	0	0.000798944004446297	2.55	55.88235294
722	0	0	0	100	0.025	0.022	0.0326530612244898	0	0	0	0	0.00032255503285099	33.28693	1108.0197088249	0.000104210087536474	100	0	0	0.902356951940564	0	0	0	0.000798944004446297	2.55	55.88235294
723	0	0	0	1	0.013	0	0	0	0	-3.25	13	0.00032255503285099	2.292849	5.257156536801	0.000104210087536474	22	0	0	0.902356951940564	0	0	0	0.000798944004446297	2.45	55.88235294
724	0	0	0	95	0.219	0.082	0.0362244897959184	0	0	6.4428	8	0.00032255503285099	7.904215	62.476614766225	0.000104210087536474	0	74	0	0.902356951940564	0	0	0.0025	0.000798944004446297	2.45	55.88235294
725	0	0	0	17	0.296	0.00255102040816327	0.002	0	0	-49	196	0.00032255503285099	2.485268	6.176557031824	0	47	0	0	0.902356951940564	0	0	0.9425	0.000798944004446297	2.45	55.88235294
726	0	0	0	17	0.296	0	0.00255102040816327	0	0.003305125	-49	196	0.00032255503285099	2.485268	6.176557031824	0.000104210087536474	47	0	0	0.902356951940564	0	0	0.9425	0.000798944004446297	2.45	55.88235294
727	0	0	0	100	0.005	0.0816326530612245	0.004	0	0.0009275375	0	0	0.00032255503285099	41.27568	1703.6817594624	0	100	0	0	0.902356951940564	0	0	0	0.000798944004446297	2.55	55.88235294
728	0	0	0	72	0.003	0.0372448979591837	0.034	0	0	0	0	0.00032255503285099	85.34824	7284.3220710976	0	70	0	0	0.902356951940564	0	0	0	0.000798944004446297	2.55	55.88235294
729	0	0	0	7	0.149	0.000510204081632653	0	0	0	-19	76	0.00032255503285099	3.331295	11.097526377025	0	49	0	0	0.902356951940564	0	0	0.5775	0.000798944004446297	2.45	55.88235294
730	0	0	0	83	0	0.0602040816326531	0.005	0	0	0	0	0.00032255503285099	18.2238	332.10688644	0	71	0	0	0.902356951940564	0	0	0	0.000798944004446297	2.55	55.88235294
731	0	0	0	100	0.223	0.001	0.0545918367346939	0	0.00093575	-33.25	133	0.00032255503285099	79.61636	6338.7647796496	0.000104210087536474	100	0	0	0.902356951940564	0	0.04	0	0.000798944004446297	2.55	55.88235294
732	0	0	0	61	1.522	0.009	0.0433673469387755	0	0.0051277875	-204.5	740	0.00032255503285099	4.313172	18.603452701584	0.000104210087536474	10	0	0	0.902356951940564	0	0	1.2775	0.000798944004446297	2.45	55.88235294
733	0	0	0	98	0	0.043	0.0852040816326531	0	0	0	0	0.00032255503285099	24.43738	597.1855412644	0.000104210087536474	100	0	0	0.902356951940564	0	0	0	0.000798944004446297	2.55	55.88235294
734	0	0	0	98	0.013	0.021	0.0668367346938776	0	0	0	0	0.00032255503285099	22.0986	488.34812196	0.000104210087536474	100	0	0	0.902356951940564	0	0	0	0.000798944004446297	2.55	55.88235294
735	10.2233	0	0	100	0.021	0.0311224489795918	0.012	0	0	-3.5	14	0.00032255503285099	74.01812	5478.6820883344	0	100	0	0	0.902356951940564	0	0	0	0.000798944004446297	2.55	55.88235294
736	-7.8365	1	0	83	1.731	0.006	0.0239795918367347	0.0158986	0.0575161375	-53	212	0.00032255503285099	7.240633	52.426766240689	0.000104210087536474	0	14	20	0.902356951940564	0	0	1.685	0.000798944004446297	2.55	55.88235294
737	-9.4102	0	0	100	0.005	0.002	0.0816326530612245	0.0094102	0.0009918125	0	0	0.00032255503285099	41.27568	1703.6817594624	0.000104210087536474	100	0	0	0.902356951940564	0	0	0	0.000798944004446297	2.55	55.88235294
738	0	0	0	98	0.013	0.021	0.0668367346938776	0	0	0	0	0.00032255503285099	22.0986	488.34812196	0.000104210087536474	100	0	0	0.902356951940564	0	0	0	0.000798944004446297	2.55	55.88235294
739	0	0	0	98	0	0.012	0.0724489795918367	0	0	0	0	0.00032255503285099	32.50725	1056.7213025625	0.000104210087536474	100	0	0	0.902356951940564	0	0	0	0.000798944004446297	2.55	55.88235294
740	0	0	0	100	0.009	0.042	0.0561224489795918	0	0.0014867	0	0	0.00032255503285099	19.81212	392.5200988944	0.000104210087536474	90	0	0	0.902356951940564	0	0	0.0075	0.000798944004446297	2.55	55.88235294
741	0	0	0	17	0.296	0.00255102040816327	0.002	0	0	-49	196	0.00032255503285099	2.485268	6.176557031824	0	47	0	0	0.902356951940564	0	0	0.9425	0.000798944004446297	2.45	55.88235294
742	0	0	0	100	0.022	0.037	0.0903061224489796	0	0	0	0	0.00032255503285099	15.9325	253.84455625	0.000104210087536474	51	0	0	0.902356951940564	0	0	0.015	0.000798944004446297	2.55	55.88235294
743	0	0	0	7	0.149	0.003	0.000510204081632653	0	0.0029599625	-19	76	0.00032255503285099	3.331295	11.097526377025	0.000104210087536474	49	0	0	0.902356951940564	0	0	0.5775	0.000798944004446297	2.45	55.88235294
744	0	0	0	100	0.006	0.048	0.086734693877551	0	0	0	0	0.00032255503285099	18.12726	328.5975551076	0.000104210087536474	4	0	0	0.902356951940564	0	0	0.0075	0.000798944004446297	2.55	55.88235294
745	28.3249	0	0	95	1.92	0.025	0.0739795918367347	0	0.049045475	-44.75	179	0.00032255503285099	8.363911	69.955007215921	0.000104210087536474	0	0	42	0.902356951940564	0	0	1.7875	0.000798944004446297	2.55	55.88235294
746	0	0	0	61	1.522	0.009	0.0433673469387755	0	0.0009755125	-204.5	740	0.00032255503285099	4.313172	18.603452701584	0.000104210087536474	10	0	0	0.902356951940564	0	0	1.2775	0.000798944004446297	2.45	55.88235294
747	0	0	0	100	0.005	0.048	0.0545918367346939	0	0	0	0	0.00032255503285099	21.93672	481.2196843584	0.000104210087536474	100	0	0	0.902356951940564	0	0	0.01	0.000798944004446297	2.55	55.88235294
748	0	0	0	100	0.009	0.0663265306122449	0.028	0	0	0	0	0.00032255503285099	32.74949	1072.5290952601	0	100	0	0	0.902356951940564	0	0	0	0.000798944004446297	2.55	55.88235294
749	18.7397	0	0	100	0.021	0.0311224489795918	0.012	0	0	-3.5	14	0.00032255503285099	74.01812	5478.6820883344	0	100	0	0	0.902356951940564	0	0	0	0.000798944004446297	2.55	55.88235294
750	0	0	0	100	0	0.018	0.0581632653061224	0	0	0	0	0.00032255503285099	12.31034	151.5444709156	0.000104210087536474	0	0	0	0.902356951940564	0	0	0	0.000798944004446297	2.55	55.88235294
751	47.0505	0	0	54	2.204	0.0198979591836735	0.013	0	0.0061370875	-29.25	-157	0.00032255503285099	3.660511	13.399340781121	0	0	0	0	0.902356951940564	0	0	1.74	0.000798944004446297	2.55	55.88235294
752	0	0	0	97	0.006	0.0714285714285714	0.004	0	0.001236275	0	0	0.00032255503285099	48.49796	2352.0521241616	0	100	0	0	0.902356951940564	0	0	0	0.000798944004446297	2.55	55.88235294
753	0	0	0	95	0.219	0.0362244897959184	0.016	0	0.00105535	-2	8	0.00032255503285099	7.904215	62.476614766225	0	0	74	0	0.902356951940564	0	0	0.0025	0.000798944004446297	2.45	55.88235294
754	0	1	0	55	0.875	0.0244897959183673	0.01	0	0	-0.25	1	0.00032255503285099	3.238501	10.487888727001	0	8	44	0	0.902356951940564	0	0.0325	3.0675	0.000798944004446297	2.45	55.88235294
755	0	0	0	98	0	0.012	0.0724489795918367	0	0	0	0	0.00032255503285099	32.50725	1056.7213025625	0.000104210087536474	100	0	0	0.902356951940564	0	0	0	0.000798944004446297	2.55	55.88235294
756	0	0	0	92	0	0.0780612244897959	0.033	0	0	0	0	0.00032255503285099	45.39448	2060.6588144704	0	93	0	0	0.902356951940564	0	0	0	0.000798944004446297	2.55	55.88235294
757	17.1946	0	0	95	1.654	0.047	0.0474489795918367	0	0.005814775	-54.75	181	0.00032255503285099	98.41434	9685.3823176356	0.000104210087536474	95	0	0	0.902356951940564	0	0.3875	0	0.000798944004446297	2.55	55.88235294
758	-9.6641	0	0	17	0.153	0.004	0.00408163265306122	0.0096641	0.0012881375	-6.25	25	0.00032255503285099	2.411906	5.817290552836	0.000104210087536474	10	0	0	0.902356951940564	0	0	0.825	0.000798944004446297	2.45	55.88235294
759	0	0	0	6	0.211	0.000510204081632653	0.001	0	0.0024136625	-44.75	179	0.00032255503285099	1.166151	1.359908154801	0	54	0	0	0.902356951940564	0	0	0.15	0.000798944004446297	2.45	55.88235294
760	7.3052	0	0	1	0.03	0	0	0	0.0024136625	-2.25	9	0.00032255503285099	2.518014	6.340394504196	0	38	0	0	0.902356951940564	0	0	0.0475	0.000798944004446297	2.45	55.88235294
761	0	0	0	100	0.04	0.0520408163265306	0.032	0	0	0	-15	0.00032255503285099	90.12505	8122.5246375025	0	100	0	0	0.902356951940564	0	0	0	0.000798944004446297	2.55	55.88235294
762	0	0	0	98	0.013	0.021	0.0668367346938776	0	0	0	0	0.00032255503285099	22.0986	488.34812196	0.000104210087536474	100	0	0	0.902356951940564	0	0	0	0.000798944004446297	2.55	55.88235294
763	0	0	0	100	0.013	0.0306122448979592	0.025	0	0	0	0	0.00032255503285099	65.21445	4252.9244888025	0	100	0	0	0.902356951940564	0	0	0	0.000798944004446297	2.55	55.88235294
764	0	0	0	1	0.03	0	0	0	0.0024136625	-2.25	9	0.00032255503285099	2.518014	6.340394504196	0	38	0	0	0.902356951940564	0	0	0.0475	0.000798944004446297	2.45	55.88235294
765	0	0	0	100	0.022	0.037	0.0903061224489796	0	0	0	0	0.00032255503285099	15.9325	253.84455625	0.000104210087536474	51	0	0	0.902356951940564	0	0	0.015	0.000798944004446297	2.55	55.88235294
766	0	0	0	100	0	0.011	0.0673469387755102	0	0.011582075	0	0	0.00032255503285099	7.366623	54.267134424129	0.000104210087536474	0	0	0	0.902356951940564	0	0	0	0.000798944004446297	2.55	55.88235294
767	0	0	0	95	1.654	0.0474489795918367	0.023	0	0	-54.75	181	0.00032255503285099	98.41434	9685.3823176356	0	95	0	0	0.902356951940564	0	0.3875	0	0.000798944004446297	2.55	55.88235294
768	0	0	0	100	0.004	0.0678571428571429	0.005	0	0	0	0	0.00032255503285099	27.63675	763.7899505625	0	100	0	0	0.902356951940564	0	0	0	0.000798944004446297	2.55	55.88235294
769	7.3716	0	0	90	2.173	0.0571428571428571	0.039	0	0.0069307125	-15.25	61	0.00032255503285099	5.624816	31.638555033856	0	0	77	0	0.902356951940564	0	0	2.9825	0.000798944004446297	2.45	55.88235294
770	0	0	0	98	0	0.012	0.0724489795918367	0	0	0	0	0.00032255503285099	32.50725	1056.7213025625	0.000104210087536474	100	0	0	0.902356951940564	0	0	0	0.000798944004446297	2.55	55.88235294
771	0	0	0	83	0	0.0602040816326531	0.005	0	0	0	0	0.00032255503285099	18.2238	332.10688644	0	71	0	0	0.902356951940564	0	0	0	0.000798944004446297	2.55	55.88235294
772	0	0	0	17	0.153	0.004	0.00408163265306122	0	0.0012080125	-6.25	25	0.00032255503285099	2.411906	5.817290552836	0.000104210087536474	10	0	0	0.902356951940564	0	0	0.825	0.000798944004446297	2.45	55.88235294
773	0	0	0	17	0.153	0.004	0.00408163265306122	0	0.0012080125	-6.25	25	0.00032255503285099	2.411906	5.817290552836	0.000104210087536474	10	0	0	0.902356951940564	0	0	0.825	0.000798944004446297	2.45	55.88235294
774	0	0	0	1	0.03	0	0	0	0	-2.25	9	0.00032255503285099	2.518014	6.340394504196	0	38	0	0	0.902356951940564	0	0	0.0475	0.000798944004446297	2.45	55.88235294
775	0	0	0	100	0.04	0.0520408163265306	0.032	0	0	0	-15	0.00032255503285099	90.12505	8122.5246375025	0	100	0	0	0.902356951940564	0	0	0	0.000798944004446297	2.55	55.88235294
776	0	0	0	97	0	0.075	0.004	0	0	0	0	0.00032255503285099	20.18213	407.3183713369	0	6	0	0	0.902356951940564	0	0	0	0.000798944004446297	2.55	55.88235294
777	0	0	0	100	0	0.0566326530612245	0.02	0	0	0	0	0.00032255503285099	83.0237	6892.93476169	0	100	0	0	0.902356951940564	0	0	0	0.000798944004446297	2.55	55.88235294
778	0	0	0	3	0.014	0	0	0	0	0	0	0.00032255503285099	3.725418	13.878739274724	0.000104210087536474	9	0	0	0.902356951940564	0	0	0.085	0.000798944004446297	2.45	55.88235294
779	0	0	0	98	0.16	0.0311224489795918	0.011	0	0	0	0	0.00032255503285099	13.66015	186.5996980225	0	5	52	0	0.902356951940564	0	0	0	0.000798944004446297	2.55	55.88235294
780	0	0	0	95	0.219	0.082	0.0362244897959184	0	0	-2	8	0.00032255503285099	7.904215	62.476614766225	0.000104210087536474	0	74	0	0.902356951940564	0	0	0.0025	0.000798944004446297	2.45	55.88235294
781	0	0	0	17	0.296	0	0.00255102040816327	0	0.0035999875	-49	196	0.00032255503285099	2.485268	6.176557031824	0.000104210087536474	47	0	0	0.902356951940564	0	0	0.9425	0.000798944004446297	2.45	55.88235294
782	-7.3052	0	0	1	0.03	0	0	0.0073052	0.0011038375	-2.25	9	0.00032255503285099	2.518014	6.340394504196	0.000104210087536474	38	0	0	0.902356951940564	0	0	0.0475	0.000798944004446297	2.45	55.88235294
783	0	0	0	100	0.004	0.053	0.0678571428571429	0	0	0	0	0.00032255503285099	27.63675	763.7899505625	0.000104210087536474	100	0	0	0.902356951940564	0	0	0	0.000798944004446297	2.55	55.88235294
784	0	0	0	98	0.013	0.0668367346938776	0.011	0	0	0	0	0.00032255503285099	22.0986	488.34812196	0	100	0	0	0.902356951940564	0	0	0	0.000798944004446297	2.55	55.88235294
785	0	0	0	98	0	0.0724489795918367	0.033	0	0	0	0	0.00032255503285099	32.50725	1056.7213025625	0	100	0	0	0.902356951940564	0	0	0	0.000798944004446297	2.55	55.88235294
786	0	0	0	98	0	0.0724489795918367	0.033	0	0	0	0	0.00032255503285099	32.50725	1056.7213025625	0	100	0	0	0.902356951940564	0	0	0	0.000798944004446297	2.55	55.88235294
787	0	0	0	17	0.153	0.004	0.00408163265306122	0	0.0012080125	-6.25	25	0.00032255503285099	2.411906	5.817290552836	0.000104210087536474	10	0	0	0.902356951940564	0	0	0.825	0.000798944004446297	2.45	55.88235294
788	0	0	0	100	0.009	0.046	0.0663265306122449	0	0.002706525	0	0	0.00032255503285099	32.74949	1072.5290952601	0.000104210087536474	100	0	0	0.902356951940564	0	0	0	0.000798944004446297	2.55	55.88235294
789	0	0	0	100	0.04	0.0520408163265306	0.032	0	0	0	-15	0.00032255503285099	90.12505	8122.5246375025	0	100	0	0	0.902356951940564	0	0	0	0.000798944004446297	2.55	55.88235294
790	0	0	0	46	0.133	0.0387755102040816	0.036	0	0	-2.25	9	0.00032255503285099	46.72842	2183.5452356964	0	44	0	0	0.902356951940564	0	0	0	0.000798944004446297	2.55	55.88235294
791	0	0	0	70	0.278	0.044	0.0372448979591837	0	0.002950725	-3	12	0.00032255503285099	97.66171	9537.8096001241	0.000104210087536474	67	0	0	0.902356951940564	0	0.06	0	0.000798944004446297	2.55	55.88235294
792	0	0	0	100	0	0.018	0.0581632653061224	0	0.0064542875	0	0	0.00032255503285099	12.31034	151.5444709156	0.000104210087536474	0	0	0	0.902356951940564	0	0	0	0.000798944004446297	2.55	55.88235294
793	0	0	0	3	0.014	0	0	0	0.00592795	0	0	0.00032255503285099	3.725418	13.878739274724	0.000104210087536474	9	0	0	0.902356951940564	0	0	0.085	0.000798944004446297	2.45	55.88235294
794	0	0	0	100	0	0.04	0.0627551020408163	0	0	0	0	0.00032255503285099	30.51744	931.3141441536	0.000104210087536474	100	0	0	0.902356951940564	0	0	0	0.000798944004446297	2.55	55.88235294
795	0	0	0	95	0.315	0.013	0.048469387755102	0	0.0152552875	-17.25	62	0.00032255503285099	8.435648	71.160157179904	0.000104210087536474	0	0	0	0.902356951940564	0	0	0.0775	0.000798944004446297	2.55	55.88235294
796	0	0	0	17	0.153	0.00408163265306122	0.005	0	0	-6.25	25	0.00032255503285099	2.411906	5.817290552836	0	10	0	0	0.902356951940564	0	0	0.825	0.000798944004446297	2.45	55.88235294
797	0	0	0	96	0	0.04	0.0612244897959184	0	0	0	0	0.00032255503285099	24.57666	604.0122167556	0.000104210087536474	96	0	0	0.902356951940564	0	0	0	0.000798944004446297	2.55	55.88235294
798	0	0	0	98	0.013	0.0668367346938776	0.011	0	0	0	0	0.00032255503285099	22.0986	488.34812196	0	100	0	0	0.902356951940564	0	0	0	0.000798944004446297	2.55	55.88235294
799	0	0	0	92	0.116	0.0658163265306122	0.009	0	0	0	0	0.00032255503285099	15.76967	248.6824919089	0	86	0	0	0.902356951940564	0	0	0	0.000798944004446297	2.55	55.88235294
800	0	0	0	22	0.345	0.005	0.00663265306122449	0	0.0034501375	19.8491	38	0.00032255503285099	1.241186	1.540542686596	0.000104210087536474	24	0	0	0.902356951940564	0	0	1.035	0.000798944004446297	2.45	55.88235294
801	0	0	0	95	0.315	0.048469387755102	0.015	0	0.0079494125	-17.25	62	0.00032255503285099	8.435648	71.160157179904	0	0	0	0	0.902356951940564	0	0	0.0775	0.000798944004446297	2.55	55.88235294
802	0	0	0	100	0.009	0.046	0.0663265306122449	0	0.002706525	0	0	0.00032255503285099	32.74949	1072.5290952601	0.000104210087536474	100	0	0	0.902356951940564	0	0	0	0.000798944004446297	2.55	55.88235294
803	22.4879	0	0	95	0.315	0.048469387755102	0.015	0.0635953	0	46.3453	62	0.00032255503285099	8.435648	71.160157179904	0	0	0	0	0.902356951940564	1	0	0.0775	0.000798944004446297	2.55	55.88235294
804	0	0	0	99	0	0.003	0.0336734693877551	0	0	0	0	0.00032255503285099	55.52449	3082.9689897601	0.000104210087536474	100	0	0	0.902356951940564	0	0	0	0.000798944004446297	2.55	55.88235294
805	-10.2233	0	0	100	0.021	0.005	0.0311224489795918	0.0102233	0.0036626875	-3.5	14	0.00032255503285099	74.01812	5478.6820883344	0.000104210087536474	100	0	0	0.902356951940564	0	0	0	0.000798944004446297	2.55	55.88235294
806	0	0	0	100	0	0.055	0.0709183673469388	0	0	0	0	0.00032255503285099	34.48938	1189.5173327844	0.000104210087536474	100	0	0	0.902356951940564	0	0	0.0025	0.000798944004446297	2.55	55.88235294
807	0	0	0	17	0.296	0	0.00255102040816327	0	0.0050496375	-49	196	0.00032255503285099	2.485268	6.176557031824	0.000104210087536474	47	0	0	0.902356951940564	0	0	0.9425	0.000798944004446297	2.45	55.88235294
808	0	0	0	56	2.368	0.012	0.0295918367346939	0	0.0132184375	0	0	0.00032255503285099	2.866696	8.217945956416	0.000104210087536474	0	45	0	0.902356951940564	0	0	2.7775	0.000798944004446297	2.45	55.88235294
809	0	0	0	92	0.116	0.041	0.0658163265306122	0	0	0	0	0.00032255503285099	15.76967	248.6824919089	0.000104210087536474	86	0	0	0.902356951940564	0	0	0	0.000798944004446297	2.55	55.88235294
810	0	0	0	72	0.003	0.021	0.0372448979591837	0	0	0	0	0.00032255503285099	85.34824	7284.3220710976	0.000104210087536474	70	0	0	0.902356951940564	0	0	0	0.000798944004446297	2.55	55.88235294
811	0	0	0	99	0	0.01	0.0173469387755102	0	0.0023764375	0	0	0.00032255503285099	67.3765	4539.59275225	0.000104210087536474	100	0	0	0.902356951940564	0	0	0	0.000798944004446297	2.55	55.88235294
812	-8.4497	0	0	100	0.003	0.014	0.0561224489795918	0.0084497	0	0	0	0.00032255503285099	62.3038	3881.76349444	0.000104210087536474	100	0	0	0.902356951940564	0	0	0	0.000798944004446297	2.55	55.88235294
813	0	0	0	92	0.116	0.0658163265306122	0.009	0	0	0	0	0.00032255503285099	15.76967	248.6824919089	0	86	0	0	0.902356951940564	0	0	0	0.000798944004446297	2.55	55.88235294
814	0	0	0	98	0	0.0744897959183673	0.02	0	0	0	0	0.00032255503285099	28.29565	800.6438089225	0	100	0	0	0.902356951940564	0	0	0	0.000798944004446297	2.55	55.88235294
815	35.9591	0	0	95	0.315	0.048469387755102	0.015	0	0.0099910125	-17.25	62	0.00032255503285099	8.435648	71.160157179904	0	0	0	0	0.902356951940564	0	0	0.0775	0.000798944004446297	2.55	55.88235294
816	0	0	0	97	0.269	0.0775510204081633	0	0	0	0	0	0.00032255503285099	37.02144	1370.5870196736	0	100	0	0	0.902356951940564	0	0	0.015	0.000798944004446297	2.55	55.88235294
817	0	0	0	1	0.013	0	0	0	0.00091315	-3.25	13	0.00032255503285099	2.292849	5.257156536801	0.000104210087536474	22	0	0	0.902356951940564	0	0	0	0.000798944004446297	2.45	55.88235294
818	15.1657	0	0	25	1.289	0.001	0.00510204081632653	0.0166906	0.0099962875	-37.25	111	0.00032255503285099	2.225118	4.951150113924	0.000104210087536474	42	0	0	0.902356951940564	0	0	3.83	0.000798944004446297	2.45	55.88235294
819	-71.5032	1	0	56	2.368	0.012	0.0295918367346939	0.0715032	0.043841725	0	0	0.00032255503285099	2.866696	8.217945956416	0.000104210087536474	0	45	0	0.902356951940564	1	0	2.7775	0.000798944004446297	2.45	55.88235294
820	30.733	0	0	25	1.289	0.00510204081632653	0.006	0	0	-37.25	111	0.00032255503285099	2.225118	4.951150113924	0	42	0	0	0.902356951940564	0	0	3.83	0.000798944004446297	2.45	55.88235294
821	0	0	0	100	0	0.016	0.0571428571428571	0	0.0014867	0	0	0.00032255503285099	12.35509	152.6482489081	0.000104210087536474	1	0	0	0.902356951940564	0	0	0	0.000798944004446297	2.55	55.88235294
822	0	0	0	98	0.16	0.043	0.0311224489795918	0	0	0	0	0.00032255503285099	13.66015	186.5996980225	0.000104210087536474	5	52	0	0.902356951940564	0	0	0	0.000798944004446297	2.55	55.88235294
823	0	0	0	100	0	0.0571428571428571	0.003	0	0	0	0	0.00032255503285099	12.35509	152.6482489081	0	1	0	0	0.902356951940564	0	0	0	0.000798944004446297	2.55	55.88235294
824	0	0	0	72	0.003	0.021	0.0372448979591837	0	0.002443925	0	0	0.00032255503285099	85.34824	7284.3220710976	0.000104210087536474	70	0	0	0.902356951940564	0	0	0	0.000798944004446297	2.55	55.88235294
825	-7.486	0	0	100	0.223	0.001	0.0545918367346939	0.007486	0	-33.25	133	0.00032255503285099	79.61636	6338.7647796496	0.000104210087536474	100	0	0	0.902356951940564	0	0.04	0	0.000798944004446297	2.55	55.88235294
826	0	0	0	98	0	0.045	0.0744897959183673	0	0	0	0	0.00032255503285099	28.29565	800.6438089225	0.000104210087536474	100	0	0	0.902356951940564	0	0	0	0.000798944004446297	2.55	55.88235294
827	0	0	0	92	0.116	0.0658163265306122	0.009	0	0	0	0	0.00032255503285099	15.76967	248.6824919089	0	86	0	0	0.902356951940564	0	0	0	0.000798944004446297	2.55	55.88235294
828	0	0	0	97	0	0.075	0.004	0	0	0	0	0.00032255503285099	20.18213	407.3183713369	0	6	0	0	0.902356951940564	0	0	0	0.000798944004446297	2.55	55.88235294
829	0	0	0	57	0.192	0.038	0.0290816326530612	0	0	0	-54	0.00032255503285099	103.7484	10763.73050256	0.000104210087536474	56	0	0	0.902356951940564	0	0.015	0	0.000798944004446297	2.55	55.88235294
830	0	0	0	83	1.731	0.006	0.0239795918367347	0	0.0555196625	-53	212	0.00032255503285099	7.240633	52.426766240689	0.000104210087536474	0	14	20	0.902356951940564	0	0	1.685	0.000798944004446297	2.55	55.88235294
831	0	0	0	57	0.192	0.038	0.0290816326530612	0	0.00337085	0	-54	0.00032255503285099	103.7484	10763.73050256	0.000104210087536474	56	0	0	0.902356951940564	0	0.015	0	0.000798944004446297	2.55	55.88235294
832	0	0	0	95	0.315	0.048469387755102	0.015	0	0.0079494125	-17.25	62	0.00032255503285099	8.435648	71.160157179904	0	0	0	0	0.902356951940564	0	0	0.0775	0.000798944004446297	2.55	55.88235294
833	0	0	0	98	0.16	0.0311224489795918	0.011	0	0	0	0	0.00032255503285099	13.66015	186.5996980225	0	5	52	0	0.902356951940564	0	0	0	0.000798944004446297	2.55	55.88235294
834	0	0	0	100	0.025	0.0326530612244898	0.01	0	0	0	0	0.00032255503285099	33.28693	1108.0197088249	0	100	0	0	0.902356951940564	0	0	0	0.000798944004446297	2.55	55.88235294
835	0	0	0	99	0	0.003	0.0336734693877551	0	0	0	0	0.00032255503285099	55.52449	3082.9689897601	0.000104210087536474	100	0	0	0.902356951940564	0	0	0	0.000798944004446297	2.55	55.88235294
836	0	0	0	100	0.004	0.0678571428571429	0.005	0	0	0	0	0.00032255503285099	27.63675	763.7899505625	0	100	0	0	0.902356951940564	0	0	0	0.000798944004446297	2.55	55.88235294
837	0	0	0	100	0.004	0.0678571428571429	0.005	0	0	0	0	0.00032255503285099	27.63675	763.7899505625	0	100	0	0	0.902356951940564	0	0	0	0.000798944004446297	2.55	55.88235294
838	0	0	0	84	0.008	0.016	0.0607142857142857	0	0	0	0	0.00032255503285099	51.91104	2694.7560738816	0.000104210087536474	86	0	0	0.902356951940564	0	0	0	0.000798944004446297	2.55	55.88235294
839	34.0799	0	0	61	1.522	0.009	0.0433673469387755	0	0	-184.0105	740	0.00032255503285099	4.313172	18.603452701584	0.000104210087536474	10	0	0	0.902356951940564	0	0	1.2775	0.000798944004446297	2.45	55.88235294
840	0	0	0	92	0	0.0795918367346939	0.048	0	0.001236275	0	0	0.00032255503285099	48.70752	2372.4225045504	0	90	0	0	0.902356951940564	0	0	0	0.000798944004446297	2.55	55.88235294
841	0	0	0	57	0.192	0.038	0.0290816326530612	0	0.006321575	0	-54	0.00032255503285099	103.7484	10763.73050256	0.000104210087536474	56	0	0	0.902356951940564	0	0.015	0	0.000798944004446297	2.55	55.88235294
842	0	0	0	46	0.133	0.0387755102040816	0.036	0	0	-2.25	9	0.00032255503285099	46.72842	2183.5452356964	0	44	0	0	0.902356951940564	0	0	0	0.000798944004446297	2.55	55.88235294
843	0	0	0	57	0.192	0.038	0.0290816326530612	0	0.002950725	0	-54	0.00032255503285099	103.7484	10763.73050256	0.000104210087536474	56	0	0	0.902356951940564	0	0.015	0	0.000798944004446297	2.55	55.88235294
844	0	0	0	100	0.025	0.022	0.0326530612244898	0	0.0009304125	0	0	0.00032255503285099	33.28693	1108.0197088249	0.000104210087536474	100	0	0	0.902356951940564	0	0	0	0.000798944004446297	2.55	55.88235294
845	0	0	0	25	1.289	0.00510204081632653	0.006	0	0	-37.25	111	0.00032255503285099	2.225118	4.951150113924	0	42	0	0	0.902356951940564	0	0	3.83	0.000798944004446297	2.45	55.88235294
846	0	0	0	83	1.731	0.006	0.0239795918367347	0	0.020263725	-53	212	0.00032255503285099	7.240633	52.426766240689	0.000104210087536474	0	14	20	0.902356951940564	0	0	1.685	0.000798944004446297	2.55	55.88235294
847	0	0	0	100	0	0.073	0.073469387755102	0	0	0	0	0.00032255503285099	45.3923	2060.46089929	0.000104210087536474	100	0	0	0.902356951940564	0	0	0	0.000798944004446297	2.55	55.88235294
848	0	0	0	98	0.16	0.043	0.0311224489795918	0	0	0	0	0.00032255503285099	13.66015	186.5996980225	0.000104210087536474	5	52	0	0.902356951940564	0	0	0	0.000798944004446297	2.55	55.88235294
849	8.6126	0	0	100	0.04	0.04	0.0520408163265306	0	0.003882925	0	-15	0.00032255503285099	90.12505	8122.5246375025	0.000104210087536474	100	0	0	0.902356951940564	0	0	0	0.000798944004446297	2.55	55.88235294
850	0	0	0	100	0	0.04	0.0627551020408163	0	0	0	0	0.00032255503285099	30.51744	931.3141441536	0.000104210087536474	100	0	0	0.902356951940564	0	0	0	0.000798944004446297	2.55	55.88235294
851	0	0	0	100	0.004	0.0678571428571429	0.005	0	0	0	0	0.00032255503285099	27.63675	763.7899505625	0	100	0	0	0.902356951940564	0	0	0	0.000798944004446297	2.55	55.88235294
852	0	0	0	98	0	0.0724489795918367	0.033	0	0	0	0	0.00032255503285099	32.50725	1056.7213025625	0	100	0	0	0.902356951940564	0	0	0	0.000798944004446297	2.55	55.88235294
853	0	0	0	92	0.116	0.041	0.0658163265306122	0	0	0	0	0.00032255503285099	15.76967	248.6824919089	0.000104210087536474	86	0	0	0.902356951940564	0	0	0	0.000798944004446297	2.55	55.88235294
854	0	0	0	46	0.133	0.0387755102040816	0.036	0	0	-2.25	9	0.00032255503285099	46.72842	2183.5452356964	0	44	0	0	0.902356951940564	0	0	0	0.000798944004446297	2.55	55.88235294
855	0	0	0	98	0.16	0.043	0.0311224489795918	0	0	0	0	0.00032255503285099	13.66015	186.5996980225	0.000104210087536474	5	52	0	0.902356951940564	0	0	0	0.000798944004446297	2.55	55.88235294
856	0	0	0	98	0.013	0.021	0.0668367346938776	0	0	0	0	0.00032255503285099	22.0986	488.34812196	0.000104210087536474	100	0	0	0.902356951940564	0	0	0	0.000798944004446297	2.55	55.88235294
857	0	0	0	100	0.021	0.005	0.0311224489795918	0	0.004556125	-3.5	14	0.00032255503285099	74.01812	5478.6820883344	0.000104210087536474	100	0	0	0.902356951940564	0	0	0	0.000798944004446297	2.55	55.88235294
858	0	0	0	100	0.021	0.005	0.0311224489795918	0	0.004556125	-3.5	14	0.00032255503285099	74.01812	5478.6820883344	0.000104210087536474	100	0	0	0.902356951940564	0	0	0	0.000798944004446297	2.55	55.88235294
859	0	0	0	100	0.022	0.037	0.0903061224489796	0	0	0	0	0.00032255503285099	15.9325	253.84455625	0.000104210087536474	51	0	0	0.902356951940564	0	0	0.015	0.000798944004446297	2.55	55.88235294
860	0	0	0	97	0.269	0.0775510204081633	0	0	0	0	0	0.00032255503285099	37.02144	1370.5870196736	0	100	0	0	0.902356951940564	0	0	0.015	0.000798944004446297	2.55	55.88235294
861	0	0	0	83	1.731	0.0239795918367347	0.016	0	0.01701295	-53	212	0.00032255503285099	7.240633	52.426766240689	0	0	14	20	0.902356951940564	0	0	1.685	0.000798944004446297	2.55	55.88235294
862	0	0	0	25	1.289	0.001	0.00510204081632653	0	0.013253525	-37.25	111	0.00032255503285099	2.225118	4.951150113924	0.000104210087536474	42	0	0	0.902356951940564	0	0	3.83	0.000798944004446297	2.45	55.88235294
863	0	0	0	92	0	0.0780612244897959	0.033	0	0	0	0	0.00032255503285099	45.39448	2060.6588144704	0	93	0	0	0.902356951940564	0	0	0	0.000798944004446297	2.55	55.88235294
864	0	0	0	100	0	0.04	0.0627551020408163	0	0	0	0	0.00032255503285099	30.51744	931.3141441536	0.000104210087536474	100	0	0	0.902356951940564	0	0	0	0.000798944004446297	2.55	55.88235294
865	0	0	0	1	0.03	0	0	0	0.00091315	-2.25	9	0.00032255503285099	2.518014	6.340394504196	0.000104210087536474	38	0	0	0.902356951940564	0	0	0.0475	0.000798944004446297	2.45	55.88235294
866	7.4433	0	0	100	0.042	0.0275510204081633	0.007	0	0	0	-9	0.00032255503285099	33.37188	1113.6823747344	0	100	0	0	0.902356951940564	0	0	0	0.000798944004446297	2.55	55.88235294
867	0	0	0	92	0.116	0.041	0.0658163265306122	0	0	0	0	0.00032255503285099	15.76967	248.6824919089	0.000104210087536474	86	0	0	0.902356951940564	0	0	0	0.000798944004446297	2.55	55.88235294
868	10.3051	0	0	6	0.211	0.000510204081632653	0.001	0	0.0060823	-44.75	179	0.00032255503285099	1.166151	1.359908154801	0	54	0	0	0.902356951940564	0	0	0.15	0.000798944004446297	2.45	55.88235294
869	0	0	0	100	0.223	0.001	0.0545918367346939	0	0.00093575	-33.25	133	0.00032255503285099	79.61636	6338.7647796496	0.000104210087536474	100	0	0	0.902356951940564	0	0.04	0	0.000798944004446297	2.55	55.88235294
870	0	0	0	46	0.133	0.042	0.0387755102040816	0	0	-2.25	9	0.00032255503285099	46.72842	2183.5452356964	0.000104210087536474	44	0	0	0.902356951940564	0	0	0	0.000798944004446297	2.55	55.88235294
871	0	0	0	46	0.133	0.0387755102040816	0.036	0	0	-2.25	9	0.00032255503285099	46.72842	2183.5452356964	0	44	0	0	0.902356951940564	0	0	0	0.000798944004446297	2.55	55.88235294
872	73.0203	1	0	83	1.731	0.006	0.0239795918367347	0.074708	0.085047875	-38.6334	212	0.00032255503285099	7.240633	52.426766240689	0.000104210087536474	0	14	20	0.902356951940564	0.669450393532152	0	1.685	0.000798944004446297	2.55	55.88235294
873	0	0	0	98	0.16	0.0311224489795918	0.011	0	0	0	0	0.00032255503285099	13.66015	186.5996980225	0	5	52	0	0.902356951940564	0	0	0	0.000798944004446297	2.55	55.88235294
874	0	0	0	100	0.04	0.04	0.0520408163265306	0	0.005814775	0	-15	0.00032255503285099	90.12505	8122.5246375025	0.000104210087536474	100	0	0	0.902356951940564	0	0	0	0.000798944004446297	2.55	55.88235294
875	0	0	0	100	0	0.0571428571428571	0.003	0	0.0079494125	0	0	0.00032255503285099	12.35509	152.6482489081	0	1	0	0	0.902356951940564	0	0	0	0.000798944004446297	2.55	55.88235294
876	0	0	0	100	0	0.008	0.063265306122449	0	0	0	0	0.00032255503285099	36.66307	1344.1807018249	0.000104210087536474	100	0	0	0.902356951940564	0	0	0	0.000798944004446297	2.55	55.88235294
877	0	0	0	3	0.014	0	0	0	0	0	0	0.00032255503285099	3.725418	13.878739274724	0.000104210087536474	9	0	0	0.902356951940564	0	0	0.085	0.000798944004446297	2.45	55.88235294
878	0	0	0	99	0	0.01	0.0173469387755102	0	0.001320225	0	0	0.00032255503285099	67.3765	4539.59275225	0.000104210087536474	100	0	0	0.902356951940564	0	0	0	0.000798944004446297	2.55	55.88235294
879	11.7521	1	0	7	0.149	0.003	0.000510204081632653	0	0.0029599625	-19	76	0.00032255503285099	3.331295	11.097526377025	0.000104210087536474	49	0	0	0.902356951940564	0	0	0.5775	0.000798944004446297	2.45	55.88235294
880	0	0	0	46	0.133	0.042	0.0387755102040816	0	0.0017761125	-2.25	9	0.00032255503285099	46.72842	2183.5452356964	0.000104210087536474	44	0	0	0.902356951940564	0	0	0	0.000798944004446297	2.55	55.88235294
881	-26.9668	0	0	95	1.654	0.047	0.0474489795918367	0.0269668	0.00539465	-54.75	181	0.00032255503285099	98.41434	9685.3823176356	0.000104210087536474	95	0	0	0.902356951940564	0	0.3875	0	0.000798944004446297	2.55	55.88235294
882	0	0	0	100	0.009	0.046	0.0663265306122449	0	0	0	0	0.00032255503285099	32.74949	1072.5290952601	0.000104210087536474	100	0	0	0.902356951940564	0	0	0	0.000798944004446297	2.55	55.88235294
883	0	0	0	100	0.04	0.04	0.0520408163265306	0	0.0009322	0	-15	0.00032255503285099	90.12505	8122.5246375025	0.000104210087536474	100	0	0	0.902356951940564	0	0	0	0.000798944004446297	2.55	55.88235294
884	0	0	0	100	0.022	0.037	0.0903061224489796	0	0	0	0	0.00032255503285099	15.9325	253.84455625	0.000104210087536474	51	0	0	0.902356951940564	0	0	0.015	0.000798944004446297	2.55	55.88235294
885	0	0	0	98	0.16	0.0311224489795918	0.011	0	0	0	0	0.00032255503285099	13.66015	186.5996980225	0	5	52	0	0.902356951940564	0	0	0	0.000798944004446297	2.55	55.88235294
886	0	0	0	100	0.005	0.0816326530612245	0.004	0	0	0	0	0.00032255503285099	41.27568	1703.6817594624	0	100	0	0	0.902356951940564	0	0	0	0.000798944004446297	2.55	55.88235294
887	0	0	0	99	0	0.003	0.0336734693877551	0	0	0	0	0.00032255503285099	55.52449	3082.9689897601	0.000104210087536474	100	0	0	0.902356951940564	0	0	0	0.000798944004446297	2.55	55.88235294
888	-30.733	0	0	25	1.289	0.001	0.00510204081632653	0.030733	0.002086325	-37.25	111	0.00032255503285099	2.225118	4.951150113924	0.000104210087536474	42	0	0	0.902356951940564	0	0	3.83	0.000798944004446297	2.45	55.88235294
889	0	0	0	92	0	0.0780612244897959	0.033	0	0	0	0	0.00032255503285099	45.39448	2060.6588144704	0	93	0	0	0.902356951940564	0	0	0	0.000798944004446297	2.55	55.88235294
890	0	0	0	17	0.153	0.00408163265306122	0.005	0	0.0016284875	-6.25	25	0.00032255503285099	2.411906	5.817290552836	0	10	0	0	0.902356951940564	0	0	0.825	0.000798944004446297	2.45	55.88235294
891	0	0	0	1	0.03	0	0	0	0.00091315	-2.25	9	0.00032255503285099	2.518014	6.340394504196	0.000104210087536474	38	0	0	0.902356951940564	0	0	0.0475	0.000798944004446297	2.45	55.88235294
892	0	0	0	83	0	0.027	0.0602040816326531	0	0	0	0	0.00032255503285099	18.2238	332.10688644	0.000104210087536474	71	0	0	0.902356951940564	0	0	0	0.000798944004446297	2.55	55.88235294
893	0	0	0	7	0.149	0.003	0.000510204081632653	0	0	-19	76	0.00032255503285099	3.331295	11.097526377025	0.000104210087536474	49	0	0	0.902356951940564	0	0	0.5775	0.000798944004446297	2.45	55.88235294
894	0	0	0	83	0	0.0602040816326531	0.005	0	0	0	0	0.00032255503285099	18.2238	332.10688644	0	71	0	0	0.902356951940564	0	0	0	0.000798944004446297	2.55	55.88235294
895	27.0327	0	0	95	1.654	0.047	0.0474489795918367	0	0.005814775	-54.75	181	0.00032255503285099	98.41434	9685.3823176356	0.000104210087536474	95	0	0	0.902356951940564	0	0.3875	0	0.000798944004446297	2.55	55.88235294
896	0	0	0	100	0.042	0.024	0.0275510204081633	0	0.002706525	0	-9	0.00032255503285099	33.37188	1113.6823747344	0.000104210087536474	100	0	0	0.902356951940564	0	0	0	0.000798944004446297	2.55	55.88235294
897	-7.4433	0	0	100	0.042	0.024	0.0275510204081633	0.0074433	0.0017761125	0	-9	0.00032255503285099	33.37188	1113.6823747344	0.000104210087536474	100	0	0	0.902356951940564	0	0	0	0.000798944004446297	2.55	55.88235294
898	0	0	0	99	0	0.003	0.0336734693877551	0	0	0	0	0.00032255503285099	55.52449	3082.9689897601	0.000104210087536474	100	0	0	0.902356951940564	0	0	0	0.000798944004446297	2.55	55.88235294
899	0	0	0	100	0	0.073	0.073469387755102	0	0	0	0	0.00032255503285099	45.3923	2060.46089929	0.000104210087536474	100	0	0	0.902356951940564	0	0	0	0.000798944004446297	2.55	55.88235294
900	0	0	0	100	0	0.073	0.073469387755102	0	0	0	0	0.00032255503285099	45.3923	2060.46089929	0.000104210087536474	100	0	0	0.902356951940564	0	0	0	0.000798944004446297	2.55	55.88235294
901	0	0	0	100	0	0.016	0.0571428571428571	0	0.0122471	0	0	0.00032255503285099	12.35509	152.6482489081	0.000104210087536474	1	0	0	0.902356951940564	0	0	0	0.000798944004446297	2.55	55.88235294
902	0	0	0	83	1.731	0.0239795918367347	0.016	0	0.001795825	-53	212	0.00032255503285099	7.240633	52.426766240689	0	0	14	20	0.902356951940564	0	0	1.685	0.000798944004446297	2.55	55.88235294
903	0	0	0	25	1.289	0.00510204081632653	0.006	0	0	-37.25	111	0.00032255503285099	2.225118	4.951150113924	0	42	0	0	0.902356951940564	0	0	3.83	0.000798944004446297	2.45	55.88235294
904	0	0	0	97	0.006	0.006	0.0714285714285714	0	0	0	0	0.00032255503285099	48.49796	2352.0521241616	0.000104210087536474	100	0	0	0.902356951940564	0	0	0	0.000798944004446297	2.55	55.88235294
905	0	0	0	100	0	0.011	0.0673469387755102	0	0	0	0	0.00032255503285099	7.366623	54.267134424129	0.000104210087536474	0	0	0	0.902356951940564	0	0	0	0.000798944004446297	2.55	55.88235294
906	0	0	0	83	0	0.0602040816326531	0.005	0	0	0	0	0.00032255503285099	18.2238	332.10688644	0	71	0	0	0.902356951940564	0	0	0	0.000798944004446297	2.55	55.88235294
907	0	0	0	100	0.009	0.042	0.0561224489795918	0	0	0	0	0.00032255503285099	19.81212	392.5200988944	0.000104210087536474	90	0	0	0.902356951940564	0	0	0.0075	0.000798944004446297	2.55	55.88235294
908	0	0	0	98	0	0.0744897959183673	0.02	0	0	0	0	0.00032255503285099	28.29565	800.6438089225	0	100	0	0	0.902356951940564	0	0	0	0.000798944004446297	2.55	55.88235294
909	0	0	0	100	0.009	0.042	0.0561224489795918	0	0	0	0	0.00032255503285099	19.81212	392.5200988944	0.000104210087536474	90	0	0	0.902356951940564	0	0	0.0075	0.000798944004446297	2.55	55.88235294
910	0	0	0	92	0.116	0.0658163265306122	0.009	0	0	0	0	0.00032255503285099	15.76967	248.6824919089	0	86	0	0	0.902356951940564	0	0	0	0.000798944004446297	2.55	55.88235294
911	0	0	0	100	0	0.073	0.073469387755102	0	0	0	0	0.00032255503285099	45.3923	2060.46089929	0.000104210087536474	100	0	0	0.902356951940564	0	0	0	0.000798944004446297	2.55	55.88235294
912	0	0	0	46	0.133	0.042	0.0387755102040816	0	0	-2.25	9	0.00032255503285099	46.72842	2183.5452356964	0.000104210087536474	44	0	0	0.902356951940564	0	0	0	0.000798944004446297	2.55	55.88235294
913	-39.3446	0	0	95	1.92	0.0739795918367347	0.009	0.0393446	0.012094875	-5.4054	179	0.00032255503285099	8.363911	69.955007215921	0	0	0	42	0.902356951940564	0	0	1.7875	0.000798944004446297	2.55	55.88235294
914	121.611	1	0	95	1.92	0.025	0.0739795918367347	0	0.0535323375	-5.4054	179	0.00032255503285099	8.363911	69.955007215921	0.000104210087536474	0	0	42	0.902356951940564	0	0	1.7875	0.000798944004446297	2.55	55.88235294
915	0	0	0	98	0.16	0.043	0.0311224489795918	0	0	0	0	0.00032255503285099	13.66015	186.5996980225	0.000104210087536474	5	52	0	0.902356951940564	0	0	0	0.000798944004446297	2.55	55.88235294
916	0	0	0	17	0.153	0.00408163265306122	0.005	0	0	-6.25	25	0.00032255503285099	2.411906	5.817290552836	0	10	0	0	0.902356951940564	0	0	0.825	0.000798944004446297	2.45	55.88235294
917	0	0	0	100	0	0.008	0.063265306122449	0	0	0	0	0.00032255503285099	36.66307	1344.1807018249	0.000104210087536474	100	0	0	0.902356951940564	0	0	0	0.000798944004446297	2.55	55.88235294
918	0	0	0	100	0	0.04	0.0627551020408163	0	0	0	0	0.00032255503285099	30.51744	931.3141441536	0.000104210087536474	100	0	0	0.902356951940564	0	0	0	0.000798944004446297	2.55	55.88235294
919	0	0	0	1	0.03	0	0	0	0.0020169875	-2.25	9	0.00032255503285099	2.518014	6.340394504196	0.000104210087536474	38	0	0	0.902356951940564	0	0	0.0475	0.000798944004446297	2.45	55.88235294
920	0	0	0	83	0	0.027	0.0602040816326531	0	0	0	0	0.00032255503285099	18.2238	332.10688644	0.000104210087536474	71	0	0	0.902356951940564	0	0	0	0.000798944004446297	2.55	55.88235294
921	0	0	0	100	0.009	0.042	0.0561224489795918	0	0.0014867	0	0	0.00032255503285099	19.81212	392.5200988944	0.000104210087536474	90	0	0	0.902356951940564	0	0	0.0075	0.000798944004446297	2.55	55.88235294
922	0	0	0	98	0	0.045	0.0744897959183673	0	0	0	0	0.00032255503285099	28.29565	800.6438089225	0.000104210087536474	100	0	0	0.902356951940564	0	0	0	0.000798944004446297	2.55	55.88235294
923	0	0	0	98	0	0.045	0.0744897959183673	0	0	0	0	0.00032255503285099	28.29565	800.6438089225	0.000104210087536474	100	0	0	0.902356951940564	0	0	0	0.000798944004446297	2.55	55.88235294
924	0	0	0	46	0.133	0.042	0.0387755102040816	0	0	-2.25	9	0.00032255503285099	46.72842	2183.5452356964	0.000104210087536474	44	0	0	0.902356951940564	0	0	0	0.000798944004446297	2.55	55.88235294
925	0	0	0	100	0.009	0.0561224489795918	0.001	0	0	0	0	0.00032255503285099	19.81212	392.5200988944	0	90	0	0	0.902356951940564	0	0	0.0075	0.000798944004446297	2.55	55.88235294
926	11.8936	0	0	100	0	0.0571428571428571	0.003	0	0	0	0	0.00032255503285099	12.35509	152.6482489081	0	1	0	0	0.902356951940564	0	0	0	0.000798944004446297	2.55	55.88235294
927	0	0	0	100	0.04	0.04	0.0520408163265306	0	0.0087655	0	-15	0.00032255503285099	90.12505	8122.5246375025	0.000104210087536474	100	0	0	0.902356951940564	0	0	0	0.000798944004446297	2.55	55.88235294
928	0	0	0	97	0.269	0.002	0.0775510204081633	0	0	0	0	0.00032255503285099	37.02144	1370.5870196736	0.000104210087536474	100	0	0	0.902356951940564	0	0	0.015	0.000798944004446297	2.55	55.88235294
929	0	0	0	25	1.289	0.001	0.00510204081632653	0	0.0070988625	-37.25	111	0.00032255503285099	2.225118	4.951150113924	0.000104210087536474	42	0	0	0.902356951940564	0	0	3.83	0.000798944004446297	2.45	55.88235294
930	0	0	0	37	3.098	0.013265306122449	0.017	0	0	-21.25	77	0.00032255503285099	2.691867	7.246147945689	0	12	1	0	0.902356951940564	0	0	2.6425	0.000798944004446297	2.45	55.88235294
931	0	0	0	100	0.025	0.0326530612244898	0.01	0	0	0	0	0.00032255503285099	33.28693	1108.0197088249	0	100	0	0	0.902356951940564	0	0	0	0.000798944004446297	2.55	55.88235294
932	0	0	0	96	0	0.04	0.0612244897959184	0	0	0	0	0.00032255503285099	24.57666	604.0122167556	0.000104210087536474	96	0	0	0.902356951940564	0	0	0	0.000798944004446297	2.55	55.88235294
933	0	0	0	61	1.522	0.009	0.0433673469387755	0	0.0009755125	-204.5	740	0.00032255503285099	4.313172	18.603452701584	0.000104210087536474	10	0	0	0.902356951940564	0	0	1.2775	0.000798944004446297	2.45	55.88235294
934	0	0	0	100	0.003	0.014	0.0561224489795918	0	0.0010562125	0	0	0.00032255503285099	62.3038	3881.76349444	0.000104210087536474	100	0	0	0.902356951940564	0	0	0	0.000798944004446297	2.55	55.88235294
935	0	0	0	92	0	0.034	0.0780612244897959	0	0	0	0	0.00032255503285099	45.39448	2060.6588144704	0.000104210087536474	93	0	0	0.902356951940564	0	0	0	0.000798944004446297	2.55	55.88235294
936	0	0	0	92	0	0.034	0.0780612244897959	0	0	0	0	0.00032255503285099	45.39448	2060.6588144704	0.000104210087536474	93	0	0	0.902356951940564	0	0	0	0.000798944004446297	2.55	55.88235294
937	13.1718	0	0	95	1.654	0.047	0.0474489795918367	0.0195514	0.00337085	-54.75	181	0.00032255503285099	98.41434	9685.3823176356	0.000104210087536474	95	0	0	0.902356951940564	0	0.3875	0	0.000798944004446297	2.55	55.88235294
938	-13.7641	0	0	100	0.042	0.024	0.0275510204081633	0.0142089	0.0009304125	0	-9	0.00032255503285099	33.37188	1113.6823747344	0.000104210087536474	100	0	0	0.902356951940564	0	0	0	0.000798944004446297	2.55	55.88235294
939	0	0	0	100	0.005	0.0816326530612245	0.004	0	0	0	0	0.00032255503285099	41.27568	1703.6817594624	0	100	0	0	0.902356951940564	0	0	0	0.000798944004446297	2.55	55.88235294
940	-97.904	0	0	95	1.92	0.025	0.0739795918367347	0.3535507	0.0158560125	37.6424	179	0.00032255503285099	8.363911	69.955007215921	0.000104210087536474	0	0	42	0.902356951940564	0.967541854676006	0	1.7875	0.000798944004446297	2.55	55.88235294
941	0	0	0	100	0	0.016	0.0571428571428571	0	0.0132240375	0	0	0.00032255503285099	12.35509	152.6482489081	0.000104210087536474	1	0	0	0.902356951940564	0	0	0	0.000798944004446297	2.55	55.88235294
942	0	0	0	100	0	0.0571428571428571	0.003	0	0.0079494125	0	0	0.00032255503285099	12.35509	152.6482489081	0	1	0	0	0.902356951940564	0	0	0	0.000798944004446297	2.55	55.88235294
943	0	0	0	100	0.025	0.0326530612244898	0.01	0	0	0	0	0.00032255503285099	33.28693	1108.0197088249	0	100	0	0	0.902356951940564	0	0	0	0.000798944004446297	2.55	55.88235294
944	0	0	0	100	0.025	0.0326530612244898	0.01	0	0	0	0	0.00032255503285099	33.28693	1108.0197088249	0	100	0	0	0.902356951940564	0	0	0	0.000798944004446297	2.55	55.88235294
945	0	0	0	97	0.006	0.006	0.0714285714285714	0	0	0	0	0.00032255503285099	48.49796	2352.0521241616	0.000104210087536474	100	0	0	0.902356951940564	0	0	0	0.000798944004446297	2.55	55.88235294
946	0	0	0	100	0	0.018	0.0581632653061224	0	0	0	0	0.00032255503285099	12.31034	151.5444709156	0.000104210087536474	0	0	0	0.902356951940564	0	0	0	0.000798944004446297	2.55	55.88235294
947	0	0	0	92	0.116	0.041	0.0658163265306122	0	0	0	0	0.00032255503285099	15.76967	248.6824919089	0.000104210087536474	86	0	0	0.902356951940564	0	0	0	0.000798944004446297	2.55	55.88235294
948	0	0	0	100	0.006	0.086734693877551	0.006	0	0	0	0	0.00032255503285099	18.12726	328.5975551076	0	4	0	0	0.902356951940564	0	0	0.0075	0.000798944004446297	2.55	55.88235294
949	0	0	0	20	0.253	0.008	0.00969387755102041	0	0.0011709125	-13.5	54	0.00032255503285099	1.833801	3.362826107601	0.000104210087536474	16	0	0	0.902356951940564	0	0	1.3925	0.000798944004446297	2.45	55.88235294
950	0	0	0	100	0.042	0.024	0.0275510204081633	0	0.002706525	0	-9	0.00032255503285099	33.37188	1113.6823747344	0.000104210087536474	100	0	0	0.902356951940564	0	0	0	0.000798944004446297	2.55	55.88235294
951	0	0	0	99	0.138	0.0780612244897959	0.011	0	0.001236275	0	0	0.00032255503285099	41.98685	1762.8955729225	0	100	0	0	0.902356951940564	0	0.0125	0	0.000798944004446297	2.55	55.88235294
952	0	0	0	99	0.138	0.0780612244897959	0.011	0	0.001236275	0	0	0.00032255503285099	41.98685	1762.8955729225	0	100	0	0	0.902356951940564	0	0.0125	0	0.000798944004446297	2.55	55.88235294
953	-11.8936	0	0	100	0	0.016	0.0571428571428571	0.0118936	0	0	0	0.00032255503285099	12.35509	152.6482489081	0.000104210087536474	1	0	0	0.902356951940564	0	0	0	0.000798944004446297	2.55	55.88235294
954	271.1583	0	0	95	1.92	0.0739795918367347	0.009	0.0823924	0.010135475	37.6424	179	0.00032255503285099	8.363911	69.955007215921	0	0	0	42	0.902356951940564	0.354422252537855	0	1.7875	0.000798944004446297	2.55	55.88235294
955	0	0	0	20	0.253	0.008	0.00969387755102041	0	0.0011709125	-13.5	54	0.00032255503285099	1.833801	3.362826107601	0.000104210087536474	16	0	0	0.902356951940564	0	0	1.3925	0.000798944004446297	2.45	55.88235294
956	0	0	0	95	1.654	0.0474489795918367	0.023	0	0	-54.75	181	0.00032255503285099	98.41434	9685.3823176356	0	95	0	0	0.902356951940564	0	0.3875	0	0.000798944004446297	2.55	55.88235294
957	0	0	0	37	3.098	0.013265306122449	0.017	0	0	-21.25	77	0.00032255503285099	2.691867	7.246147945689	0	12	1	0	0.902356951940564	0	0	2.6425	0.000798944004446297	2.45	55.88235294
958	71.5032	0	0	56	2.368	0.0295918367346939	0.028	0	0	0	0	0.00032255503285099	2.866696	8.217945956416	0	0	45	0	0.902356951940564	0	0	2.7775	0.000798944004446297	2.45	55.88235294
959	0	0	0	100	0	0.008	0.063265306122449	0	0	0	0	0.00032255503285099	36.66307	1344.1807018249	0.000104210087536474	100	0	0	0.902356951940564	0	0	0	0.000798944004446297	2.55	55.88235294
960	0	0	0	100	0.006	0.086734693877551	0.006	0	0	0	0	0.00032255503285099	18.12726	328.5975551076	0	4	0	0	0.902356951940564	0	0	0.0075	0.000798944004446297	2.55	55.88235294
961	0	0	0	100	0.009	0.0561224489795918	0.001	0	0	0	0	0.00032255503285099	19.81212	392.5200988944	0	90	0	0	0.902356951940564	0	0	0.0075	0.000798944004446297	2.55	55.88235294
962	0	0	0	100	0.009	0.0561224489795918	0.001	0	0	0	0	0.00032255503285099	19.81212	392.5200988944	0	90	0	0	0.902356951940564	0	0	0.0075	0.000798944004446297	2.55	55.88235294
963	0	0	0	92	0	0.034	0.0780612244897959	0	0	0	0	0.00032255503285099	45.39448	2060.6588144704	0.000104210087536474	93	0	0	0.902356951940564	0	0	0	0.000798944004446297	2.55	55.88235294
964	38.4608	0	0	97	0.269	0.002	0.0775510204081633	0	0	0	0	0.00032255503285099	37.02144	1370.5870196736	0.000104210087536474	100	0	0	0.902356951940564	0	0	0.015	0.000798944004446297	2.55	55.88235294
965	0	0	0	100	0.003	0.014	0.0561224489795918	0	0.0010562125	0	0	0.00032255503285099	62.3038	3881.76349444	0.000104210087536474	100	0	0	0.902356951940564	0	0	0	0.000798944004446297	2.55	55.88235294
966	0	0	0	100	0.003	0.014	0.0561224489795918	0	0.0010562125	0	0	0.00032255503285099	62.3038	3881.76349444	0.000104210087536474	100	0	0	0.902356951940564	0	0	0	0.000798944004446297	2.55	55.88235294
967	0	0	0	100	0.005	0.048	0.0545918367346939	0	0	0	0	0.00032255503285099	21.93672	481.2196843584	0.000104210087536474	100	0	0	0.902356951940564	0	0	0.01	0.000798944004446297	2.55	55.88235294
968	0	0	0	100	0.04	0.0520408163265306	0.032	0	0	0	-15	0.00032255503285099	90.12505	8122.5246375025	0	100	0	0	0.902356951940564	0	0	0	0.000798944004446297	2.55	55.88235294
969	0	0	0	99	0.138	0.0780612244897959	0.011	0	0.001236275	0	0	0.00032255503285099	41.98685	1762.8955729225	0	100	0	0	0.902356951940564	0	0.0125	0	0.000798944004446297	2.55	55.88235294
970	0	0	0	20	0.253	0.00969387755102041	0.004	0	0	-13.5	54	0.00032255503285099	1.833801	3.362826107601	0	16	0	0	0.902356951940564	0	0	1.3925	0.000798944004446297	2.45	55.88235294
971	15.8986	0	0	83	1.731	0.0239795918367347	0.016	0	0.0031912875	-53	212	0.00032255503285099	7.240633	52.426766240689	0	0	14	20	0.902356951940564	0	0	1.685	0.000798944004446297	2.55	55.88235294
972	0	0	0	97	0.269	0.002	0.0775510204081633	0	0	0	0	0.00032255503285099	37.02144	1370.5870196736	0.000104210087536474	100	0	0	0.902356951940564	0	0	0.015	0.000798944004446297	2.55	55.88235294
973	0	0	0	97	0.006	0.006	0.0714285714285714	0	0	0	0	0.00032255503285099	48.49796	2352.0521241616	0.000104210087536474	100	0	0	0.902356951940564	0	0	0	0.000798944004446297	2.55	55.88235294
974	0	0	0	97	0	0.052	0.075	0	0.0014867	0	0	0.00032255503285099	20.18213	407.3183713369	0.000104210087536474	6	0	0	0.902356951940564	0	0	0	0.000798944004446297	2.55	55.88235294
975	0	0	0	99	0.011	0.046	0.0704081632653061	0	0	0	0	0.00032255503285099	26.53898	704.3174594404	0.000104210087536474	100	0	0	0.902356951940564	0	0	0	0.000798944004446297	2.55	55.88235294
976	0	0	0	97	0	0.052	0.075	0	0.0014867	0	0	0.00032255503285099	20.18213	407.3183713369	0.000104210087536474	6	0	0	0.902356951940564	0	0	0	0.000798944004446297	2.55	55.88235294
977	0	0	0	97	0.006	0.006	0.0714285714285714	0	0	0	0	0.00032255503285099	48.49796	2352.0521241616	0.000104210087536474	100	0	0	0.902356951940564	0	0	0	0.000798944004446297	2.55	55.88235294
978	0	0	0	99	0.011	0.046	0.0704081632653061	0	0	0	0	0.00032255503285099	26.53898	704.3174594404	0.000104210087536474	100	0	0	0.902356951940564	0	0	0	0.000798944004446297	2.55	55.88235294
979	0	0	0	99	0.011	0.046	0.0704081632653061	0	0	0	0	0.00032255503285099	26.53898	704.3174594404	0.000104210087536474	100	0	0	0.902356951940564	0	0	0	0.000798944004446297	2.55	55.88235294
980	0	0	0	95	1.92	0.025	0.0739795918367347	0	0.0441938375	-44.75	179	0.00032255503285099	8.363911	69.955007215921	0.000104210087536474	0	0	42	0.902356951940564	0	0	1.7875	0.000798944004446297	2.55	55.88235294
981	0	0	0	83	0	0.027	0.0602040816326531	0	0.0014867	0	0	0.00032255503285099	18.2238	332.10688644	0.000104210087536474	71	0	0	0.902356951940564	0	0	0	0.000798944004446297	2.55	55.88235294
982	0	0	0	83	0	0.027	0.0602040816326531	0	0	0	0	0.00032255503285099	18.2238	332.10688644	0.000104210087536474	71	0	0	0.902356951940564	0	0	0	0.000798944004446297	2.55	55.88235294
983	0	0	0	37	3.098	0.013265306122449	0.017	0	0	-21.25	77	0.00032255503285099	2.691867	7.246147945689	0	12	1	0	0.902356951940564	0	0	2.6425	0.000798944004446297	2.45	55.88235294
984	9.3673	0	0	20	0.253	0.00969387755102041	0.004	0	0	-13.5	54	0.00032255503285099	1.833801	3.362826107601	0	16	0	0	0.902356951940564	0	0	1.3925	0.000798944004446297	2.45	55.88235294
985	0	0	0	37	3.098	0.013265306122449	0.017	0	0.0016284875	-21.25	77	0.00032255503285099	2.691867	7.246147945689	0	12	1	0	0.902356951940564	0	0	2.6425	0.000798944004446297	2.45	55.88235294
986	60.3414	0	0	83	1.731	0.0239795918367347	0.016	0.0143666	0.0186387	-38.6334	212	0.00032255503285099	7.240633	52.426766240689	0	0	14	20	0.902356951940564	0	0	1.685	0.000798944004446297	2.55	55.88235294
987	0	0	0	20	0.253	0.00969387755102041	0.004	0	0	-13.5	54	0.00032255503285099	1.833801	3.362826107601	0	16	0	0	0.902356951940564	0	0	1.3925	0.000798944004446297	2.45	55.88235294
988	0	0	0	97	0	0.052	0.075	0	0	0	0	0.00032255503285099	20.18213	407.3183713369	0.000104210087536474	6	0	0	0.902356951940564	0	0	0	0.000798944004446297	2.55	55.88235294
989	0	0	0	100	0	0.018	0.0581632653061224	0	0	0	0	0.00032255503285099	12.31034	151.5444709156	0.000104210087536474	0	0	0	0.902356951940564	0	0	0	0.000798944004446297	2.55	55.88235294
990	0	0	0	20	0.253	0.00969387755102041	0.004	0	0	-13.5	54	0.00032255503285099	1.833801	3.362826107601	0	16	0	0	0.902356951940564	0	0	1.3925	0.000798944004446297	2.45	55.88235294
991	0	0	0	97	0	0.052	0.075	0	0	0	0	0.00032255503285099	20.18213	407.3183713369	0.000104210087536474	6	0	0	0.902356951940564	0	0	0	0.000798944004446297	2.55	55.88235294
992	0	0	0	95	1.92	0.0739795918367347	0.009	0	0.0172432375	-44.75	179	0.00032255503285099	8.363911	69.955007215921	0	0	0	42	0.902356951940564	0	0	1.7875	0.000798944004446297	2.55	55.88235294
993	0	0	0	99	0.138	0	0.0780612244897959	0	0	9.8902	0	0.00032255503285099	41.98685	1762.8955729225	0.000104210087536474	100	0	0	0.902356951940564	0	0.0125	0	0.000798944004446297	2.55	55.88235294
994	0	0	0	100	0.009	0.0561224489795918	0.001	0	0	0	0	0.00032255503285099	19.81212	392.5200988944	0	90	0	0	0.902356951940564	0	0	0.0075	0.000798944004446297	2.55	55.88235294
995	-9.8902	0	0	99	0.138	0.0780612244897959	0.011	0.0098902	0	9.8902	0	0.00032255503285099	41.98685	1762.8955729225	0	100	0	0	0.902356951940564	0	0.0125	0	0.000798944004446297	2.55	55.88235294
996	9.6641	0	0	17	0.153	0.00408163265306122	0.005	0	0.0016284875	-6.25	25	0.00032255503285099	2.411906	5.817290552836	0	10	0	0	0.902356951940564	0	0	0.825	0.000798944004446297	2.45	55.88235294
997	34.2443	0	0	56	2.368	0.0295918367346939	0.028	0	0	0	0	0.00032255503285099	2.866696	8.217945956416	0	0	45	0	0.902356951940564	0	0	2.7775	0.000798944004446297	2.45	55.88235294
998	0	0	0	56	2.368	0.0295918367346939	0.028	0	0	0	0	0.00032255503285099	2.866696	8.217945956416	0	0	45	0	0.902356951940564	0	0	2.7775	0.000798944004446297	2.45	55.88235294
999	0	0	0	100	0	0.008	0.063265306122449	0	0	0	0	0.00032255503285099	36.66307	1344.1807018249	0.000104210087536474	100	0	0	0.902356951940564	0	0	0	0.000798944004446297	2.55	55.88235294
1000	17.3258	0	0	99	0.138	0	0.0780612244897959	0	0	0	0	0.00032255503285099	41.98685	1762.8955729225	0.000104210087536474	100	0	0	0.902356951940564	0	0.0125	0	0.000798944004446297	2.55	55.88235294
1001	0	0	0	99	0.011	0.046	0.0704081632653061	0	0	0	0	0.00032255503285099	26.53898	704.3174594404	0.000104210087536474	100	0	0	0.902356951940564	0	0	0	0.000798944004446297	2.55	55.88235294
1002	26.9668	0	0	95	1.654	0.0474489795918367	0.023	0	0	-54.75	181	0.00032255503285099	98.41434	9685.3823176356	0	95	0	0	0.902356951940564	0	0.3875	0	0.000798944004446297	2.55	55.88235294
1003	0	0	0	95	1.92	0.0739795918367347	0.009	0	0.015217125	-44.75	179	0.00032255503285099	8.363911	69.955007215921	0	0	0	42	0.902356951940564	0	0	1.7875	0.000798944004446297	2.55	55.88235294
1004	0	0	0	99	0.138	0	0.0780612244897959	0	0	0	0	0.00032255503285099	41.98685	1762.8955729225	0.000104210087536474	100	0	0	0.902356951940564	0	0.0125	0	0.000798944004446297	2.55	55.88235294
1005	0	0	0	92	0	0.034	0.0780612244897959	0	0	0	0	0.00032255503285099	45.39448	2060.6588144704	0.000104210087536474	93	0	0	0.902356951940564	0	0	0	0.000798944004446297	2.55	55.88235294
1006	0	0	0	99	0.138	0	0.0780612244897959	0	0	0	0	0.00032255503285099	41.98685	1762.8955729225	0.000104210087536474	100	0	0	0.902356951940564	0	0.0125	0	0.000798944004446297	2.55	55.88235294
1007	19.5514	0	0	95	1.654	0.0474489795918367	0.023	0	0	-54.75	181	0.00032255503285099	98.41434	9685.3823176356	0	95	0	0	0.902356951940564	0	0.3875	0	0.000798944004446297	2.55	55.88235294
1008	0	0	0	56	2.368	0.0295918367346939	0.028	0	0	0	0	0.00032255503285099	2.866696	8.217945956416	0	0	45	0	0.902356951940564	0	0	2.7775	0.000798944004446297	2.45	55.88235294
1009	0	0	0	5	0	0	0	0	0	0	0	0.00118996620495978	6.43328	41.3870915584	0	100	0	0	3.21161105391712	0	0	0	0.000713979722975867	2.45	43.866171
1010	0	0	0	5	0	0	0	0	0	0	0	0.00118996620495978	6.43328	41.3870915584	0	100	0	0	3.21161105391712	0	0	0	0.000713979722975867	2.45	43.866171
1011	0	0	0	8	0	0	0	0	0	0	0	0.00118996620495978	6.504261	42.305411156121	0	100	0	0	3.21161105391712	0	0	0	0.000713979722975867	2.45	43.866171
1012	0	0	0	5	0	0	0	0	0	0	0	0.00118996620495978	6.43328	41.3870915584	0	100	0	0	3.21161105391712	0	0	0	0.000713979722975867	2.45	43.866171
1013	0	0	0	42	0.036	0.004	0.00153061224489796	0	0.01204835	-9	36	0.00118996620495978	7.186569	51.646773991761	0	100	0	0	3.21161105391712	0	0	0.08	0.000713979722975867	2.45	43.866171
1014	0	0	0	8	0	0	0.001	0	0	0	0	0.00118996620495978	6.504261	42.305411156121	0	100	0	0	3.21161105391712	0	0	0	0.000713979722975867	2.45	43.866171
1015	0	0	0	8	0	0	0	0	0	0	0	0.00118996620495978	6.504261	42.305411156121	0	100	0	0	3.21161105391712	0	0	0	0.000713979722975867	2.45	43.866171
1016	0	0	0	5	0	0	0	0	0.01204835	0	0	0.00118996620495978	6.43328	41.3870915584	0	100	0	0	3.21161105391712	0	0	0	0.000713979722975867	2.45	43.866171
1017	0	0	0	8	0	0	0	0	0	0	0	0.00118996620495978	6.504261	42.305411156121	0	100	0	0	3.21161105391712	0	0	0	0.000713979722975867	2.45	43.866171
1018	0	0	0	10	0	0.00204081632653061	0	0	0	0	0	0.00118996620495978	7.147597	51.088142874409	0	100	0	0	3.21161105391712	0	0	0	0.000713979722975867	2.45	43.866171
1019	0	0	0	8	0	0	0	0	0.01204835	0	0	0.00118996620495978	6.504261	42.305411156121	0	100	0	0	3.21161105391712	0	0	0	0.000713979722975867	2.45	43.866171
1020	0	0	0	8	0	0	0.001	0	0	0	0	0.00118996620495978	6.504261	42.305411156121	0	100	0	0	3.21161105391712	0	0	0	0.000713979722975867	2.45	43.866171
1021	0	0	0	42	0.036	0.00153061224489796	0.002	0	0	-9	36	0.00118996620495978	7.186569	51.646773991761	0	100	0	0	3.21161105391712	0	0	0.08	0.000713979722975867	2.45	43.866171
1022	0	0	0	5	0	0	0	0	0	0	0	0.00118996620495978	6.43328	41.3870915584	0	100	0	0	3.21161105391712	0	0	0	0.000713979722975867	2.45	43.866171
1023	0	0	0	42	0.036	0.004	0.00153061224489796	0	0.01204835	-9	36	0.00118996620495978	7.186569	51.646773991761	0	100	0	0	3.21161105391712	0	0	0.08	0.000713979722975867	2.45	43.866171
1024	0	0	0	5	0	0	0	0	0	0	0	0.00118996620495978	6.43328	41.3870915584	0	100	0	0	3.21161105391712	0	0	0	0.000713979722975867	2.45	43.866171
1025	0	0	0	2	0.608	0	0	0	0	0	0	0.00118996620495978	6.534527	42.700043113729	0	64	0	0	3.21161105391712	0	0.015	0.0125	0.000713979722975867	2.45	43.866171
1026	96.3868	0	0	10	0	0.00204081632653061	0	0	0	0	0	0.00118996620495978	7.147597	51.088142874409	0	100	0	0	3.21161105391712	0	0	0	0.000713979722975867	2.45	43.866171
1027	0	0	0	4	0	0.000510204081632653	0.001	0	0	0	0	0.00118996620495978	6.44286	41.5104449796	0	100	0	0	3.21161105391712	0	0	0	0.000713979722975867	2.45	43.866171
1028	0	0	0	42	0.036	0.004	0.00153061224489796	0	0	-9	36	0.00118996620495978	7.186569	51.646773991761	0	100	0	0	3.21161105391712	0	0	0.08	0.000713979722975867	2.45	43.866171
1029	0	0	0	8	0	0	0.001	0	0	0	0	0.00118996620495978	6.504261	42.305411156121	0	100	0	0	3.21161105391712	0	0	0	0.000713979722975867	2.45	43.866171
1030	0	0	0	10	0	0.00204081632653061	0	0	0	0	0	0.00118996620495978	7.147597	51.088142874409	0	100	0	0	3.21161105391712	0	0	0	0.000713979722975867	2.45	43.866171
1031	0	0	0	5	0	0	0	0	0.01204835	0	0	0.00118996620495978	6.43328	41.3870915584	0	100	0	0	3.21161105391712	0	0	0	0.000713979722975867	2.45	43.866171
1032	0	0	0	4	0	0	0.000510204081632653	0	0	0	0	0.00118996620495978	6.44286	41.5104449796	0	100	0	0	3.21161105391712	0	0	0	0.000713979722975867	2.45	43.866171
1033	0	0	0	5	0	0	0	0	0	0	0	0.00118996620495978	6.43328	41.3870915584	0	100	0	0	3.21161105391712	0	0	0	0.000713979722975867	2.45	43.866171
1034	0	0	0	31	0.14	0.001	0.00663265306122449	0	0	0	0	0.00118996620495978	11.98692	143.6862510864	0	76	0	0	3.21161105391712	0	0	0	0.000713979722975867	2.45	43.866171
1035	0	0	0	10	0	0.001	0.00204081632653061	0	0.01204835	0	0	0.00118996620495978	7.147597	51.088142874409	0	100	0	0	3.21161105391712	0	0	0	0.000713979722975867	2.45	43.866171
1036	0	0	0	10	0	0.00204081632653061	0	0	0	0	0	0.00118996620495978	7.147597	51.088142874409	0	100	0	0	3.21161105391712	0	0	0	0.000713979722975867	2.45	43.866171
1037	0	0	0	31	0.14	0.001	0.00663265306122449	0	0	0	0	0.00118996620495978	11.98692	143.6862510864	0	76	0	0	3.21161105391712	0	0	0	0.000713979722975867	2.45	43.866171
1038	0	0	0	2	0.608	0	0	0	0	0	0	0.00118996620495978	6.534527	42.700043113729	0	64	0	0	3.21161105391712	0	0.015	0.0125	0.000713979722975867	2.45	43.866171
1039	0	0	0	2	0.608	0	0	0	0	0	0	0.00118996620495978	6.534527	42.700043113729	0	64	0	0	3.21161105391712	0	0.015	0.0125	0.000713979722975867	2.45	43.866171
1040	-96.3868	0	0	10	0	0.001	0.00204081632653061	0.0963868	0	0	0	0.00118996620495978	7.147597	51.088142874409	0	100	0	0	3.21161105391712	1	0	0	0.000713979722975867	2.45	43.866171
1041	0	0	0	31	0.14	0.00663265306122449	0.003	0	0	0	0	0.00118996620495978	11.98692	143.6862510864	0	76	0	0	3.21161105391712	0	0	0	0.000713979722975867	2.45	43.866171
1042	0	0	0	31	0.14	0.00663265306122449	0.003	0	0	0	0	0.00118996620495978	11.98692	143.6862510864	0	76	0	0	3.21161105391712	0	0	0	0.000713979722975867	2.45	43.866171
1043	0	0	0	25	0.084	0.00714285714285714	0.001	0	0	0	0	0.00118996620495978	10.09031	101.8143558961	0	100	0	0	3.21161105391712	0	0	0	0.000713979722975867	2.45	43.866171
1044	0	0	0	4	0	0	0.000510204081632653	0	0	0	0	0.00118996620495978	6.44286	41.5104449796	0	100	0	0	3.21161105391712	0	0	0	0.000713979722975867	2.45	43.866171
1045	0	0	0	7	0.007	0.00102040816326531	0.001	0	0	-0.25	1	0.00118996620495978	10.08977	101.8034586529	0	100	0	0	3.21161105391712	0	0	0	0.000713979722975867	2.45	43.866171
1046	0	0	0	10	0	0.001	0.00204081632653061	0	0.01204835	0	0	0.00118996620495978	7.147597	51.088142874409	0	100	0	0	3.21161105391712	0	0	0	0.000713979722975867	2.45	43.866171
1047	0	0	0	4	0	0.000510204081632653	0.001	0	0	0	0	0.00118996620495978	6.44286	41.5104449796	0	100	0	0	3.21161105391712	0	0	0	0.000713979722975867	2.45	43.866171
1048	0	0	0	4	0	0	0.000510204081632653	0	0	0	0	0.00118996620495978	6.44286	41.5104449796	0	100	0	0	3.21161105391712	0	0	0	0.000713979722975867	2.45	43.866171
1049	0	0	0	4	0	0.000510204081632653	0.001	0	0	0	0	0.00118996620495978	6.44286	41.5104449796	0	100	0	0	3.21161105391712	0	0	0	0.000713979722975867	2.45	43.866171
1050	0	0	0	2	0.608	0	0	0	0	0	0	0.00118996620495978	6.534527	42.700043113729	0	64	0	0	3.21161105391712	0	0.015	0.0125	0.000713979722975867	2.45	43.866171
1051	0	0	0	42	0.036	0.00153061224489796	0.002	0	0	-9	36	0.00118996620495978	7.186569	51.646773991761	0	100	0	0	3.21161105391712	0	0	0.08	0.000713979722975867	2.45	43.866171
1052	0	0	0	7	0.007	0	0.00102040816326531	0	0	-0.25	1	0.00118996620495978	10.08977	101.8034586529	0	100	0	0	3.21161105391712	0	0	0	0.000713979722975867	2.45	43.866171
1053	0	0	0	2	0.608	0	0	0	0	0	0	0.00118996620495978	6.534527	42.700043113729	0	64	0	0	3.21161105391712	0	0.015	0.0125	0.000713979722975867	2.45	43.866171
1054	0	0	0	7	0.007	0	0.00102040816326531	0	0	-0.25	1	0.00118996620495978	10.08977	101.8034586529	0	100	0	0	3.21161105391712	0	0	0	0.000713979722975867	2.45	43.866171
1055	0	0	0	31	0.14	0.001	0.00663265306122449	0	0	0	0	0.00118996620495978	11.98692	143.6862510864	0	76	0	0	3.21161105391712	0	0	0	0.000713979722975867	2.45	43.866171
1056	0	0	0	25	0.084	0.001	0.00714285714285714	0	0	0	0	0.00118996620495978	10.09031	101.8143558961	0	100	0	0	3.21161105391712	0	0	0	0.000713979722975867	2.45	43.866171
1057	0	0	0	2	0.608	0	0	0	0	0	0	0.00118996620495978	6.534527	42.700043113729	0	64	0	0	3.21161105391712	0	0.015	0.0125	0.000713979722975867	2.45	43.866171
1058	0	0	0	10	0	0.001	0.00204081632653061	0	0.01204835	0	0	0.00118996620495978	7.147597	51.088142874409	0	100	0	0	3.21161105391712	0	0	0	0.000713979722975867	2.45	43.866171
1059	0	0	0	25	0.084	0.00714285714285714	0.001	0	0	0	0	0.00118996620495978	10.09031	101.8143558961	0	100	0	0	3.21161105391712	0	0	0	0.000713979722975867	2.45	43.866171
1060	0	0	0	42	0.036	0.00153061224489796	0.002	0	0	-9	36	0.00118996620495978	7.186569	51.646773991761	0	100	0	0	3.21161105391712	0	0	0.08	0.000713979722975867	2.45	43.866171
1061	0	0	0	4	0	0.000510204081632653	0.001	0	0	0	0	0.00118996620495978	6.44286	41.5104449796	0	100	0	0	3.21161105391712	0	0	0	0.000713979722975867	2.45	43.866171
1062	0	0	0	42	0.036	0.00153061224489796	0.002	0	0	-9	36	0.00118996620495978	7.186569	51.646773991761	0	100	0	0	3.21161105391712	0	0	0.08	0.000713979722975867	2.45	43.866171
1063	0	0	0	42	0.036	0.004	0.00153061224489796	0	0	-9	36	0.00118996620495978	7.186569	51.646773991761	0	100	0	0	3.21161105391712	0	0	0.08	0.000713979722975867	2.45	43.866171
1064	0	0	0	7	0.007	0.00102040816326531	0.001	0	0	-0.25	1	0.00118996620495978	10.08977	101.8034586529	0	100	0	0	3.21161105391712	0	0	0	0.000713979722975867	2.45	43.866171
1065	0	0	0	31	0.14	0.00663265306122449	0.003	0	0	0	0	0.00118996620495978	11.98692	143.6862510864	0	76	0	0	3.21161105391712	0	0	0	0.000713979722975867	2.45	43.866171
1066	0	0	0	31	0.14	0.00663265306122449	0.003	0	0	0	0	0.00118996620495978	11.98692	143.6862510864	0	76	0	0	3.21161105391712	0	0	0	0.000713979722975867	2.45	43.866171
1067	0	0	0	2	0.608	0	0	0	0	0	0	0.00118996620495978	6.534527	42.700043113729	0	64	0	0	3.21161105391712	0	0.015	0.0125	0.000713979722975867	2.45	43.866171
1068	0	0	0	2	0.608	0	0	0	0	0	0	0.00118996620495978	6.534527	42.700043113729	0	64	0	0	3.21161105391712	0	0.015	0.0125	0.000713979722975867	2.45	43.866171
1069	0	0	0	7	0.007	0.00102040816326531	0.001	0	0	-0.25	1	0.00118996620495978	10.08977	101.8034586529	0	100	0	0	3.21161105391712	0	0	0	0.000713979722975867	2.45	43.866171
1070	0	0	0	25	0.084	0.001	0.00714285714285714	0	0	0	0	0.00118996620495978	10.09031	101.8143558961	0	100	0	0	3.21161105391712	0	0	0	0.000713979722975867	2.45	43.866171
1071	0	0	0	7	0.007	0.00102040816326531	0.001	0	0	-0.25	1	0.00118996620495978	10.08977	101.8034586529	0	100	0	0	3.21161105391712	0	0	0	0.000713979722975867	2.45	43.866171
1072	0	0	0	25	0.084	0.00714285714285714	0.001	0	0	0	0	0.00118996620495978	10.09031	101.8143558961	0	100	0	0	3.21161105391712	0	0	0	0.000713979722975867	2.45	43.866171
1073	0	0	0	7	0.007	0	0.00102040816326531	0	0	-0.25	1	0.00118996620495978	10.08977	101.8034586529	0	100	0	0	3.21161105391712	0	0	0	0.000713979722975867	2.45	43.866171
1074	0	0	0	31	0.14	0.001	0.00663265306122449	0	0	0	0	0.00118996620495978	11.98692	143.6862510864	0	76	0	0	3.21161105391712	0	0	0	0.000713979722975867	2.45	43.866171
1075	0	0	0	25	0.084	0.001	0.00714285714285714	0	0	0	0	0.00118996620495978	10.09031	101.8143558961	0	100	0	0	3.21161105391712	0	0	0	0.000713979722975867	2.45	43.866171
1076	0	0	0	25	0.084	0.001	0.00714285714285714	0	0	0	0	0.00118996620495978	10.09031	101.8143558961	0	100	0	0	3.21161105391712	0	0	0	0.000713979722975867	2.45	43.866171
1077	0	0	0	8	0	0	0.001	0	0	0	0	0.00118996620495978	6.504261	42.305411156121	0	100	0	0	3.21161105391712	0	0	0	0.000713979722975867	2.45	43.866171
1078	0	0	0	4	0	0	0.000510204081632653	0	0	0	0	0.00118996620495978	6.44286	41.5104449796	0	100	0	0	3.21161105391712	0	0	0	0.000713979722975867	2.45	43.866171
1079	0	0	0	25	0.084	0.00714285714285714	0.001	0	0	0	0	0.00118996620495978	10.09031	101.8143558961	0	100	0	0	3.21161105391712	0	0	0	0.000713979722975867	2.45	43.866171
1080	0	0	0	7	0.007	0	0.00102040816326531	0	0	-0.25	1	0.00118996620495978	10.08977	101.8034586529	0	100	0	0	3.21161105391712	0	0	0	0.000713979722975867	2.45	43.866171
1081	48.7664	0	0	97	0	0.027	0.0357142857142857	0.0182769	0.0079051	47.6666	0	0.000408514772777459	0.4791921	0.22962506870241	0.000883275184383695	32	22	0	2.71972132904609	0	0.5575	6.2275	0	2.45	25.92592593
1082	0	0	0	100	0	0.053	0.0377551020408163	0	0	0	0	0.000408514772777459	12.3276	151.96972176	0.000883275184383695	0	100	0	2.71972132904609	0	0	0	0	2.45	25.92592593
1083	0	0	0	100	0.005	0.0520408163265306	0.012	0	0	0	0	0.000408514772777459	31.27735	978.2726230225	0.00163405909110984	0	100	0	2.71972132904609	0	0.01	0	0	2.45	25.92592593
1084	-8.9725	0	0	45	0.081	0.029	0.023469387755102	0.0089725	0.026959775	23.5883	18	0.000408514772777459	12.12816	147.0922649856	0.000883275184383695	100	0	0	2.71972132904609	0	0	0.02	0	2.45	25.92592593
1085	0	0	0	100	0.027	0.0525510204081633	0.022	0	0	0	0	0.000408514772777459	26.29269	691.3055474361	0.00163405909110984	0	100	0	2.71972132904609	0	0	0	0	2.45	25.92592593
1086	0	0	0	45	0.081	0.029	0.023469387755102	0	0.002050125	-4.5	18	0.000408514772777459	12.12816	147.0922649856	0.000883275184383695	100	0	0	2.71972132904609	0	0	0.02	0	2.45	25.92592593
1087	0	0	0	100	0.005	0.06	0.0520408163265306	0	0	0	0	0.000408514772777459	31.27735	978.2726230225	0.000883275184383695	0	100	0	2.71972132904609	0	0.01	0	0	2.45	25.92592593
1088	0	0	0	100	0	0.053	0.0377551020408163	0	0	0	0	0.000408514772777459	12.3276	151.96972176	0.000883275184383695	0	100	0	2.71972132904609	0	0	0	0	2.45	25.92592593
1089	-8.1254	0	0	94	0.181	0.0448979591836735	0.048	0.0081254	0.0084316625	5.1254	12	0.000408514772777459	6.287163	39.528418588569	0.00163405909110984	100	0	0	2.71972132904609	0	0.2425	0.04	0	2.45	25.92592593
1090	0	0	0	61	0.007	0.008	0.0127551020408163	0	0	0	0	0.000408514772777459	13.99074	195.7408057476	0.000883275184383695	100	0	0	2.71972132904609	0	0	0.0175	0	2.45	25.92592593
1091	0	0	0	100	0.007	0.0408163265306122	0.038	0	0	0	0	0.000408514772777459	17.18752	295.4108437504	0.00163405909110984	0	99	0	2.71972132904609	0	0.015	0	0	2.45	25.92592593
1092	0	0	0	94	0.181	0.04	0.0448979591836735	0	0.006931275	5.1254	12	0.000408514772777459	6.287163	39.528418588569	0.000883275184383695	100	0	0	2.71972132904609	0	0.2425	0.04	0	2.45	25.92592593
1093	0	0	0	47	0	0.0270408163265306	0.014	0	0	0	0	0.000408514772777459	35.39102	1252.5242966404	0.00163405909110984	0	55	0	2.71972132904609	0	0	0	0	2.45	25.92592593
1094	0	0	0	47	0	0.0270408163265306	0.014	0	0	0	0	0.000408514772777459	35.39102	1252.5242966404	0.00163405909110984	0	55	0	2.71972132904609	0	0	0	0	2.45	25.92592593
1095	7.9161	1	0	97	1.686	0.0428571428571429	0.049	0.0371211	0.0048072	-50.8789	305	0.000408514772777459	4.289299	18.398085911401	0.00163405909110984	60	59	0	2.71972132904609	0	1.875	0.45	0	2.45	25.92592593
1096	-19.9192	0	0	97	1.686	0.0428571428571429	0.049	0.0303322	0.0105934625	-57.6678	305	0.000408514772777459	4.289299	18.398085911401	0.00163405909110984	60	59	0	2.71972132904609	0	1.875	0.45	0	2.45	25.92592593
1097	0	0	0	97	1.686	0.041	0.0428571428571429	0	0.0107257	-88	305	0.000408514772777459	4.289299	18.398085911401	0.000883275184383695	60	59	0	2.71972132904609	0	1.875	0.45	0	2.45	25.92592593
1098	0	0	0	94	0.181	0.04	0.0448979591836735	0	0.0059544	-3	12	0.000408514772777459	6.287163	39.528418588569	0.000883275184383695	100	0	0	2.71972132904609	0	0.2425	0.04	0	2.45	25.92592593
1099	0	0	0	100	0.005	0.0520408163265306	0.012	0	0	0	0	0.000408514772777459	31.27735	978.2726230225	0.00163405909110984	0	100	0	2.71972132904609	0	0.01	0	0	2.45	25.92592593
1100	0	0	0	94	0.181	0.04	0.0448979591836735	0	0.0009285625	-3	12	0.000408514772777459	6.287163	39.528418588569	0.000883275184383695	100	0	0	2.71972132904609	0	0.2425	0.04	0	2.45	25.92592593
1101	0	0	0	100	0.052	0.033	0.0510204081632653	0	0.00562965	0	0	0.000408514772777459	7.450368	55.507983335424	0.000883275184383695	100	0	0	2.71972132904609	0	0	0	0	2.45	25.92592593
1102	0	0	0	100	0.005	0.06	0.0520408163265306	0	0	0	0	0.000408514772777459	31.27735	978.2726230225	0.000883275184383695	0	100	0	2.71972132904609	0	0.01	0	0	2.45	25.92592593
1103	0	0	0	97	0.01	0.0454081632653061	0.041	0	0	0	0	0.000408514772777459	26.56514	705.7066632196	0.00163405909110984	0	98	0	2.71972132904609	0	0	0	0	2.45	25.92592593
1104	0	0	0	100	0	0.0530612244897959	0.018	0	0	0	0	0.000408514772777459	16.60467	275.7150658089	0.00163405909110984	0	100	0	2.71972132904609	0	0	0	0	2.45	25.92592593
1105	0.365500000000001	0	0	97	0	0.027	0.0357142857142857	0.0200905	0.0076784	20.9742	0	0.000408514772777459	0.4791921	0.22962506870241	0.000883275184383695	32	22	0	2.71972132904609	0	0.5575	6.2275	0	2.45	25.92592593
1106	-43.1503	1	0	97	0	0.027	0.0357142857142857	0.0431503	0.004795925	10.4806	0	0.000408514772777459	0.4791921	0.22962506870241	0.000883275184383695	32	22	0	2.71972132904609	0	0.5575	6.2275	0	2.45	25.92592593
1107	-10.413	0	0	97	1.686	0.041	0.0428571428571429	0.010413	0.0144499125	-57.6678	305	0.000408514772777459	4.289299	18.398085911401	0.000883275184383695	60	59	0	2.71972132904609	0	1.875	0.45	0	2.45	25.92592593
1108	0	0	0	100	0	0.053	0.0377551020408163	0	0	0	0	0.000408514772777459	12.3276	151.96972176	0.000883275184383695	0	100	0	2.71972132904609	0	0	0	0	2.45	25.92592593
1109	30.3554	0	0	97	1.686	0.0428571428571429	0.049	0	0.0084316625	-88	305	0.000408514772777459	4.289299	18.398085911401	0.00163405909110984	60	59	0	2.71972132904609	0	1.875	0.45	0	2.45	25.92592593
1110	0	0	0	94	0.181	0.04	0.0448979591836735	0	0.0119571125	-3	12	0.000408514772777459	6.287163	39.528418588569	0.000883275184383695	100	0	0	2.71972132904609	0	0.2425	0.04	0	2.45	25.92592593
1111	0	0	0	100	0.005	0.0520408163265306	0.012	0	0	0	0	0.000408514772777459	31.27735	978.2726230225	0.00163405909110984	0	100	0	2.71972132904609	0	0.01	0	0	2.45	25.92592593
1112	0	0	0	100	0.005	0.06	0.0520408163265306	0	0	0	0	0.000408514772777459	31.27735	978.2726230225	0.000883275184383695	0	100	0	2.71972132904609	0	0.01	0	0	2.45	25.92592593
1113	0	0	0	100	0.005	0.0520408163265306	0.012	0	0	0	0	0.000408514772777459	31.27735	978.2726230225	0.00163405909110984	0	100	0	2.71972132904609	0	0.01	0	0	2.45	25.92592593
1114	0	0	0	100	0	0.0540816326530612	0.023	0	0	0	0	0.000408514772777459	44.02343	1938.0623889649	0.00163405909110984	0	100	0	2.71972132904609	0	0	0	0	2.45	25.92592593
1115	0	0	0	97	1.686	0.0428571428571429	0.049	0	0.0084316625	-88	305	0.000408514772777459	4.289299	18.398085911401	0.00163405909110984	60	59	0	2.71972132904609	0	1.875	0.45	0	2.45	25.92592593
1116	0	0	0	100	0	0.0107142857142857	0.008	0	0.0043357	0	0	0.000408514772777459	15.09916	227.9846327056	0.00163405909110984	78	21	0	2.71972132904609	0	0	0.04	0	2.45	25.92592593
1117	0	0	0	100	0	0.047	0.0540816326530612	0	0	0	0	0.000408514772777459	44.02343	1938.0623889649	0.000883275184383695	0	100	0	2.71972132904609	0	0	0	0	2.45	25.92592593
1118	32.6697	0	0	97	0	0.0357142857142857	0.038	0.0104806	0.00978545	10.4806	0	0.000408514772777459	0.4791921	0.22962506870241	0.00163405909110984	32	22	0	2.71972132904609	0	0.5575	6.2275	0	2.45	25.92592593
1119	0	0	0	100	0	0.052	0.048469387755102	0	0	0	0	0.000408514772777459	42.07391	1770.2139026881	0.000883275184383695	0	100	0	2.71972132904609	0	0	0	0	2.45	25.92592593
1120	0	0	0	47	0	0.0270408163265306	0.014	0	0	0	0	0.000408514772777459	35.39102	1252.5242966404	0.00163405909110984	0	55	0	2.71972132904609	0	0	0	0	2.45	25.92592593
1121	0	0	0	47	0	0.026	0.0270408163265306	0	0	0	0	0.000408514772777459	35.39102	1252.5242966404	0.000883275184383695	0	55	0	2.71972132904609	0	0	0	0	2.45	25.92592593
1122	0	0	0	47	0	0.026	0.0270408163265306	0	0	0	0	0.000408514772777459	35.39102	1252.5242966404	0.000883275184383695	0	55	0	2.71972132904609	0	0	0	0	2.45	25.92592593
1123	0	0	0	47	0	0.026	0.0270408163265306	0	0	0	0	0.000408514772777459	35.39102	1252.5242966404	0.000883275184383695	0	55	0	2.71972132904609	0	0	0	0	2.45	25.92592593
1124	0	0	0	100	0.007	0.0408163265306122	0.038	0	0	0	0	0.000408514772777459	17.18752	295.4108437504	0.00163405909110984	0	99	0	2.71972132904609	0	0.015	0	0	2.45	25.92592593
1125	0	0	0	97	0.01	0.049	0.0454081632653061	0	0	0	0	0.000408514772777459	26.56514	705.7066632196	0.000883275184383695	0	98	0	2.71972132904609	0	0	0	0	2.45	25.92592593
1126	0	0	0	100	0.005	0.06	0.0520408163265306	0	0	0	0	0.000408514772777459	31.27735	978.2726230225	0.000883275184383695	0	100	0	2.71972132904609	0	0.01	0	0	2.45	25.92592593
1127	0	0	0	100	0	0.005	0.00459183673469388	0	0	0	0	0.000408514772777459	21.50179	462.3269732041	0.000883275184383695	0	100	0	2.71972132904609	0	0	0	0	2.45	25.92592593
1128	0	0	0	61	0.007	0.008	0.0127551020408163	0	0.0009285625	0	0	0.000408514772777459	13.99074	195.7408057476	0.000883275184383695	100	0	0	2.71972132904609	0	0	0.0175	0	2.45	25.92592593
1129	0	0	0	100	0	0.008	0.0107142857142857	0	0	0	0	0.000408514772777459	15.09916	227.9846327056	0.000883275184383695	78	21	0	2.71972132904609	0	0	0.04	0	2.45	25.92592593
1130	0	0	0	100	0	0.0255102040816327	0.02	0	0.00847375	0	0	0.000408514772777459	7.413245	54.956201430025	0.00163405909110984	100	0	0	2.71972132904609	0	0	0.4675	0	2.45	25.92592593
1131	0	0	0	97	0.01	0.049	0.0454081632653061	0	0	0	0	0.000408514772777459	26.56514	705.7066632196	0.000883275184383695	0	98	0	2.71972132904609	0	0	0	0	2.45	25.92592593
1132	0	0	0	100	0.038	0.067	0.048469387755102	0	0	0	0	0.000408514772777459	22.8194	520.72501636	0.000883275184383695	0	100	0	2.71972132904609	0	0.06	0	0	2.45	25.92592593
1133	0	0	0	100	0.027	0.052	0.0525510204081633	0	0	0	0	0.000408514772777459	26.29269	691.3055474361	0.000883275184383695	0	100	0	2.71972132904609	0	0	0	0	2.45	25.92592593
1134	0	0	0	100	0	0.0576530612244898	0.062	0	0	0	0	0.000408514772777459	9.559763	91.389068616169	0.00163405909110984	2	100	0	2.71972132904609	0	0	0	0	2.45	25.92592593
1135	0	0	0	100	0	0.0576530612244898	0.062	0	0	0	0	0.000408514772777459	9.559763	91.389068616169	0.00163405909110984	2	100	0	2.71972132904609	0	0	0	0	2.45	25.92592593
1136	0	0	0	100	0.007	0.0408163265306122	0.038	0	0	0	0	0.000408514772777459	17.18752	295.4108437504	0.00163405909110984	0	99	0	2.71972132904609	0	0.015	0	0	2.45	25.92592593
1137	0	0	0	100	0	0.005	0.00459183673469388	0	0	0	0	0.000408514772777459	21.50179	462.3269732041	0.000883275184383695	0	100	0	2.71972132904609	0	0	0	0	2.45	25.92592593
1138	0	0	0	100	0	0.005	0.00459183673469388	0	0	0	0	0.000408514772777459	21.50179	462.3269732041	0.000883275184383695	0	100	0	2.71972132904609	0	0	0	0	2.45	25.92592593
1139	0	1	0	100	0.007	0.0408163265306122	0.038	0	0	0	0	0.000408514772777459	17.18752	295.4108437504	0.00163405909110984	0	99	0	2.71972132904609	0	0.015	0	0	2.45	25.92592593
1140	0	0	0	100	0	0.008	0.0107142857142857	0	0	34.6856	0	0.000408514772777459	15.09916	227.9846327056	0.000883275184383695	78	21	0	2.71972132904609	0	0	0.04	0	2.45	25.92592593
1141	0	0	0	97	0.01	0.0454081632653061	0.041	0	0	0	0	0.000408514772777459	26.56514	705.7066632196	0.00163405909110984	0	98	0	2.71972132904609	0	0	0	0	2.45	25.92592593
1142	0	0	0	100	0	0.008	0.0107142857142857	0	0	0	0	0.000408514772777459	15.09916	227.9846327056	0.000883275184383695	78	21	0	2.71972132904609	0	0	0.04	0	2.45	25.92592593
1143	0	0	0	100	0	0.056	0.0530612244897959	0	0	0	0	0.000408514772777459	16.60467	275.7150658089	0.000883275184383695	0	100	0	2.71972132904609	0	0	0	0	2.45	25.92592593
1144	0	0	0	87	0.034	0.041	0.0551020408163265	0	0.0025113125	0	0	0.000408514772777459	9.278291	86.086683880681	0.000883275184383695	0	89	0	2.71972132904609	0	0	0	0	2.45	25.92592593
1145	0	0	0	100	0.052	0.0510204081632653	0.039	0	0.007163675	0	0	0.000408514772777459	7.450368	55.507983335424	0.00163405909110984	100	0	0	2.71972132904609	0	0	0	0	2.45	25.92592593
1146	-29.3897	0	0	97	0	0.0357142857142857	0.038	0.0476666	0.0071257125	47.6666	0	0.000408514772777459	0.4791921	0.22962506870241	0.00163405909110984	32	22	0	2.71972132904609	0	0.5575	6.2275	0	2.45	25.92592593
1147	0	0	0	47	0	0.026	0.0270408163265306	0	0	0	0	0.000408514772777459	35.39102	1252.5242966404	0.000883275184383695	0	55	0	2.71972132904609	0	0	0	0	2.45	25.92592593
1148	0	0	0	46	0	0.0255102040816327	0.019	0	0	0	0	0.000408514772777459	23.68591	561.0223325281	0.00163405909110984	0	54	0	2.71972132904609	0	0	0	0	2.45	25.92592593
1149	0	0	0	97	0.01	0.0454081632653061	0.041	0	0	0	0	0.000408514772777459	26.56514	705.7066632196	0.00163405909110984	0	98	0	2.71972132904609	0	0	0	0	2.45	25.92592593
1150	0	0	0	100	0	0.0540816326530612	0.023	0	0	0	0	0.000408514772777459	44.02343	1938.0623889649	0.00163405909110984	0	100	0	2.71972132904609	0	0	0	0	2.45	25.92592593
1151	0	0	0	62	0.008	0.0372448979591837	0.031	0	0	0	-8	0.000408514772777459	18.32769	335.9042207361	0.00163405909110984	0	68	0	2.71972132904609	0	0	0	0	2.45	25.92592593
1152	0	0	0	97	2.638	0.048469387755102	0.048	0	0.00662865	-70.25	75	0.000408514772777459	1.299959	1.689893401681	0.00163405909110984	49	42	0	2.71972132904609	0	0.0675	2.3675	0	2.45	25.92592593
1153	0	0	0	87	0.034	0.0551020408163265	0.047	0	0	0	0	0.000408514772777459	9.278291	86.086683880681	0.00163405909110984	0	89	0	2.71972132904609	0	0	0	0	2.45	25.92592593
1154	0	0	0	100	0	0.0540816326530612	0.023	0	0	0	0	0.000408514772777459	44.02343	1938.0623889649	0.00163405909110984	0	100	0	2.71972132904609	0	0	0	0	2.45	25.92592593
1155	0	0	0	97	2.638	0.043	0.048469387755102	0	0.009424075	-70.25	75	0.000408514772777459	1.299959	1.689893401681	0.000883275184383695	49	42	0	2.71972132904609	0	0.0675	2.3675	0	2.45	25.92592593
1156	-0.883700000000001	1	0	97	0	0.0357142857142857	0.038	0.0209742	0.0092569125	20.9742	0	0.000408514772777459	0.4791921	0.22962506870241	0.00163405909110984	32	22	0	2.71972132904609	0	0.5575	6.2275	0	2.45	25.92592593
1157	0	0	0	100	0	0.00459183673469388	0.006	0	0	0	0	0.000408514772777459	21.50179	462.3269732041	0.00163405909110984	0	100	0	2.71972132904609	0	0	0	0	2.45	25.92592593
1158	-19.1158	0	0	45	0.081	0.023469387755102	0.023	0.0280883	0.0060238	23.5883	18	0.000408514772777459	12.12816	147.0922649856	0.00163405909110984	100	0	0	2.71972132904609	0.732048575385481	0	0.02	0	2.45	25.92592593
1159	0	0	0	100	0.052	0.0510204081632653	0.039	0	0.00120535	0	0	0.000408514772777459	7.450368	55.507983335424	0.00163405909110984	100	0	0	2.71972132904609	0	0	0	0	2.45	25.92592593
1160	0	0	0	94	0.181	0.0448979591836735	0.048	0	0.0021895375	-3	12	0.000408514772777459	6.287163	39.528418588569	0.00163405909110984	100	0	0	2.71972132904609	0	0.2425	0.04	0	2.45	25.92592593
1161	0	0	0	97	0.01	0.049	0.0454081632653061	0	0	0	0	0.000408514772777459	26.56514	705.7066632196	0.000883275184383695	0	98	0	2.71972132904609	0	0	0	0	2.45	25.92592593
1162	0	0	0	100	0	0.0540816326530612	0.023	0	0	0	0	0.000408514772777459	44.02343	1938.0623889649	0.00163405909110984	0	100	0	2.71972132904609	0	0	0	0	2.45	25.92592593
1163	-15.9081	0	0	97	2.638	0.048469387755102	0.048	0.0159081	0.0085801	-54.3419	75	0.000408514772777459	1.299959	1.689893401681	0.00163405909110984	49	42	0	2.71972132904609	0	0.0675	2.3675	0	2.45	25.92592593
1164	0	0	0	97	2.638	0.048469387755102	0.048	0	0.007644325	-70.25	75	0.000408514772777459	1.299959	1.689893401681	0.00163405909110984	49	42	0	2.71972132904609	0	0.0675	2.3675	0	2.45	25.92592593
1165	0	0	0	97	2.638	0.048469387755102	0.048	0	0.0117739625	-70.25	75	0.000408514772777459	1.299959	1.689893401681	0.00163405909110984	49	42	0	2.71972132904609	0	0.0675	2.3675	0	2.45	25.92592593
1166	0	0	0	97	2.638	0.043	0.048469387755102	0	0.004795925	-70.25	75	0.000408514772777459	1.299959	1.689893401681	0.000883275184383695	49	42	0	2.71972132904609	0	0.0675	2.3675	0	2.45	25.92592593
1167	0	0	0	100	0	0.008	0.0107142857142857	0	0	0	0	0.000408514772777459	15.09916	227.9846327056	0.000883275184383695	78	21	0	2.71972132904609	0	0	0.04	0	2.45	25.92592593
1168	10.2567	1	0	97	0	0.027	0.0357142857142857	0	0.0101897125	0	0	0.000408514772777459	0.4791921	0.22962506870241	0.000883275184383695	32	22	0	2.71972132904609	0	0.5575	6.2275	0	2.45	25.92592593
1169	0	0	0	100	0	0.047	0.0540816326530612	0	0	0	0	0.000408514772777459	44.02343	1938.0623889649	0.000883275184383695	0	100	0	2.71972132904609	0	0	0	0	2.45	25.92592593
1170	0	0	0	100	0.027	0.052	0.0525510204081633	0	0	0	0	0.000408514772777459	26.29269	691.3055474361	0.000883275184383695	0	100	0	2.71972132904609	0	0	0	0	2.45	25.92592593
1171	0	0	0	100	0	0.056	0.0530612244897959	0	0	0	0	0.000408514772777459	16.60467	275.7150658089	0.000883275184383695	0	100	0	2.71972132904609	0	0	0	0	2.45	25.92592593
1172	0	0	0	100	0	0.0377551020408163	0.046	0	0	0	0	0.000408514772777459	12.3276	151.96972176	0.00163405909110984	0	100	0	2.71972132904609	0	0	0	0	2.45	25.92592593
1173	0	0	0	61	0.007	0.008	0.0127551020408163	0	0.0009285625	0	0	0.000408514772777459	13.99074	195.7408057476	0.000883275184383695	100	0	0	2.71972132904609	0	0	0.0175	0	2.45	25.92592593
1174	0	0	0	100	0	0.0576530612244898	0.062	0	0	0	0	0.000408514772777459	9.559763	91.389068616169	0.00163405909110984	2	100	0	2.71972132904609	0	0	0	0	2.45	25.92592593
1175	0	0	0	46	0	0.0255102040816327	0.019	0	0	0	0	0.000408514772777459	23.68591	561.0223325281	0.00163405909110984	0	54	0	2.71972132904609	0	0	0	0	2.45	25.92592593
1176	0	0	0	100	0.052	0.033	0.0510204081632653	0	0.003387125	0	0	0.000408514772777459	7.450368	55.507983335424	0.000883275184383695	100	0	0	2.71972132904609	0	0	0	0	2.45	25.92592593
1177	0	0	0	46	0	0.0255102040816327	0.019	0	0	0	0	0.000408514772777459	23.68591	561.0223325281	0.00163405909110984	0	54	0	2.71972132904609	0	0	0	0	2.45	25.92592593
1178	0	0	0	100	0	0.005	0.00459183673469388	0	0	0	0	0.000408514772777459	21.50179	462.3269732041	0.000883275184383695	0	100	0	2.71972132904609	0	0	0	0	2.45	25.92592593
1179	0	0	0	45	0.081	0.023469387755102	0.023	0	0.0046849	-4.5	18	0.000408514772777459	12.12816	147.0922649856	0.00163405909110984	100	0	0	2.71972132904609	0	0	0.02	0	2.45	25.92592593
1180	0	0	0	87	0.034	0.0551020408163265	0.047	0	0	0	0	0.000408514772777459	9.278291	86.086683880681	0.00163405909110984	0	89	0	2.71972132904609	0	0	0	0	2.45	25.92592593
1181	0	0	0	100	0	0.0530612244897959	0.018	0	0	0	0	0.000408514772777459	16.60467	275.7150658089	0.00163405909110984	0	100	0	2.71972132904609	0	0	0	0	2.45	25.92592593
1182	0	0	0	100	0	0.00459183673469388	0.006	0	0	0	0	0.000408514772777459	21.50179	462.3269732041	0.00163405909110984	0	100	0	2.71972132904609	0	0	0	0	2.45	25.92592593
1183	-34.6856	0	0	100	0	0.0107142857142857	0.008	0.0346856	0.001478875	34.6856	0	0.000408514772777459	15.09916	227.9846327056	0.00163405909110984	78	21	0	2.71972132904609	0	0	0.04	0	2.45	25.92592593
1184	0	1	0	97	0	0.0357142857142857	0.038	0	0.009890175	0	0	0.000408514772777459	0.4791921	0.22962506870241	0.00163405909110984	32	22	0	2.71972132904609	0	0.5575	6.2275	0	2.45	25.92592593
1185	0	0	0	100	0	0.0530612244897959	0.018	0	0	0	0	0.000408514772777459	16.60467	275.7150658089	0.00163405909110984	0	100	0	2.71972132904609	0	0	0	0	2.45	25.92592593
1186	-1.9624	0	0	45	0.081	0.023469387755102	0.023	0.0093909	0.0035110375	4.8909	18	0.000408514772777459	12.12816	147.0922649856	0.00163405909110984	100	0	0	2.71972132904609	0	0	0.02	0	2.45	25.92592593
1187	14.8345	0	0	45	0.081	0.029	0.023469387755102	0.0074285	0.0011215625	4.8909	18	0.000408514772777459	12.12816	147.0922649856	0.000883275184383695	100	0	0	2.71972132904609	0	0	0.02	0	2.45	25.92592593
1188	0	0	0	100	0.052	0.033	0.0510204081632653	0	0.0011025125	0	0	0.000408514772777459	7.450368	55.507983335424	0.000883275184383695	100	0	0	2.71972132904609	0	0	0	0	2.45	25.92592593
1189	0	0	0	62	0.008	0.0372448979591837	0.031	0	0	0	-8	0.000408514772777459	18.32769	335.9042207361	0.00163405909110984	0	68	0	2.71972132904609	0	0	0	0	2.45	25.92592593
1190	7.1783	0	0	97	2.638	0.043	0.048469387755102	0	0.009424075	-70.25	75	0.000408514772777459	1.299959	1.689893401681	0.000883275184383695	49	42	0	2.71972132904609	0	0.0675	2.3675	0	2.45	25.92592593
1191	0	0	0	46	0	0.0255102040816327	0.019	0	0	0	0	0.000408514772777459	23.68591	561.0223325281	0.00163405909110984	0	54	0	2.71972132904609	0	0	0	0	2.45	25.92592593
1192	0	0	0	46	0	0.018	0.0255102040816327	0	0	0	0	0.000408514772777459	23.68591	561.0223325281	0.000883275184383695	0	54	0	2.71972132904609	0	0	0	0	2.45	25.92592593
1193	0	0	0	62	0.008	0.034	0.0372448979591837	0	0	0	-8	0.000408514772777459	18.32769	335.9042207361	0.000883275184383695	0	68	0	2.71972132904609	0	0	0	0	2.45	25.92592593
1194	0	0	0	62	0.008	0.034	0.0372448979591837	0	0	0	-8	0.000408514772777459	18.32769	335.9042207361	0.000883275184383695	0	68	0	2.71972132904609	0	0	0	0	2.45	25.92592593
1195	0	0	0	95	0	0.048	0.038265306122449	0	0	0	0	0.000408514772777459	37.4178	1400.09175684	0.000883275184383695	0	97	0	2.71972132904609	0	0	0	0	2.45	25.92592593
1196	0	0	0	100	0.052	0.0510204081632653	0.039	0	0.0021895375	0	0	0.000408514772777459	7.450368	55.507983335424	0.00163405909110984	100	0	0	2.71972132904609	0	0	0	0	2.45	25.92592593
1197	0	0	0	100	0	0.056	0.0530612244897959	0	0	0	0	0.000408514772777459	16.60467	275.7150658089	0.000883275184383695	0	100	0	2.71972132904609	0	0	0	0	2.45	25.92592593
1198	0	0	0	100	0.052	0.0510204081632653	0.039	0	0.0056558125	0	0	0.000408514772777459	7.450368	55.507983335424	0.00163405909110984	100	0	0	2.71972132904609	0	0	0	0	2.45	25.92592593
1199	0	0	0	100	0	0.048469387755102	0.004	0	0	0	0	0.000408514772777459	42.07391	1770.2139026881	0.00163405909110984	0	100	0	2.71972132904609	0	0	0	0	2.45	25.92592593
1200	0	0	0	61	0.007	0.008	0.0127551020408163	0	0.0011025125	0	0	0.000408514772777459	13.99074	195.7408057476	0.000883275184383695	100	0	0	2.71972132904609	0	0	0.0175	0	2.45	25.92592593
1201	-30.3554	0	0	97	1.686	0.041	0.0428571428571429	0.0303554	0.006931275	-88	305	0.000408514772777459	4.289299	18.398085911401	0.000883275184383695	60	59	0	2.71972132904609	0.74844673435369	1.875	0.45	0	2.45	25.92592593
1202	0	0	0	100	0.027	0.0525510204081633	0.022	0	0	0	0	0.000408514772777459	26.29269	691.3055474361	0.00163405909110984	0	100	0	2.71972132904609	0	0	0	0	2.45	25.92592593
1203	0	0	0	100	0.027	0.052	0.0525510204081633	0	0	0	0	0.000408514772777459	26.29269	691.3055474361	0.000883275184383695	0	100	0	2.71972132904609	0	0	0	0	2.45	25.92592593
1204	0	0	0	62	0.008	0.0372448979591837	0.031	0	0	0	-8	0.000408514772777459	18.32769	335.9042207361	0.00163405909110984	0	68	0	2.71972132904609	0	0	0	0	2.45	25.92592593
1205	0	0	0	100	0.038	0.067	0.048469387755102	0	0	0	0	0.000408514772777459	22.8194	520.72501636	0.000883275184383695	0	100	0	2.71972132904609	0	0.06	0	0	2.45	25.92592593
1206	0	0	0	100	0	0.047	0.0540816326530612	0	0	0	0	0.000408514772777459	44.02343	1938.0623889649	0.000883275184383695	0	100	0	2.71972132904609	0	0	0	0	2.45	25.92592593
1207	0	0	0	100	0	0.0459183673469388	0.02	0	0	0	0	0.000408514772777459	19.27976	371.7091456576	0.00163405909110984	0	100	0	2.71972132904609	0	0	0	0	2.45	25.92592593
1208	0	0	0	100	0	0.04	0.0576530612244898	0	0.003794425	0	0	0.000408514772777459	9.559763	91.389068616169	0.000883275184383695	2	100	0	2.71972132904609	0	0	0	0	2.45	25.92592593
1209	0	0	0	87	0.034	0.041	0.0551020408163265	0	0	0	0	0.000408514772777459	9.278291	86.086683880681	0.000883275184383695	0	89	0	2.71972132904609	0	0	0	0	2.45	25.92592593
1210	0	0	0	87	0.034	0.0551020408163265	0.047	0	0.0019885125	0	0	0.000408514772777459	9.278291	86.086683880681	0.00163405909110984	0	89	0	2.71972132904609	0	0	0	0	2.45	25.92592593
1211	0	0	0	87	0.034	0.0551020408163265	0.047	0	0.0046102875	0	0	0.000408514772777459	9.278291	86.086683880681	0.00163405909110984	0	89	0	2.71972132904609	0	0	0	0	2.45	25.92592593
1212	0	0	0	97	0	0.013	0.0209183673469388	0	0	11.831	0	0.000408514772777459	10.9497	119.89593009	0.000883275184383695	82	0	0	2.71972132904609	0	0	0.0625	0	2.45	25.92592593
1213	0	0	0	97	0.01	0.0454081632653061	0.041	0	0	0	0	0.000408514772777459	26.56514	705.7066632196	0.00163405909110984	0	98	0	2.71972132904609	0	0	0	0	2.45	25.92592593
1214	0	0	0	100	0.027	0.0525510204081633	0.022	0	0	0	0	0.000408514772777459	26.29269	691.3055474361	0.00163405909110984	0	100	0	2.71972132904609	0	0	0	0	2.45	25.92592593
1215	0	0	0	47	0	0.0270408163265306	0.014	0	0	0	0	0.000408514772777459	35.39102	1252.5242966404	0.00163405909110984	0	55	0	2.71972132904609	0	0	0	0	2.45	25.92592593
1216	0	0	0	100	0	0.04	0.0576530612244898	0	0.003794425	0	0	0.000408514772777459	9.559763	91.389068616169	0.000883275184383695	2	100	0	2.71972132904609	0	0	0	0	2.45	25.92592593
1217	0	0	0	97	2.638	0.043	0.048469387755102	0	0.004795925	-54.3419	75	0.000408514772777459	1.299959	1.689893401681	0.000883275184383695	49	42	0	2.71972132904609	0	0.0675	2.3675	0	2.45	25.92592593
1218	0	0	0	100	0	0.04	0.0576530612244898	0	0	0	0	0.000408514772777459	9.559763	91.389068616169	0.000883275184383695	2	100	0	2.71972132904609	0	0	0	0	2.45	25.92592593
1219	0	0	0	94	0.181	0.0448979591836735	0.048	0	0.0071271875	-3	12	0.000408514772777459	6.287163	39.528418588569	0.00163405909110984	100	0	0	2.71972132904609	0	0.2425	0.04	0	2.45	25.92592593
1220	0	0	0	100	0	0.04	0.0576530612244898	0	0	0	0	0.000408514772777459	9.559763	91.389068616169	0.000883275184383695	2	100	0	2.71972132904609	0	0	0	0	2.45	25.92592593
1221	0	0	0	99	0	0.0448979591836735	0.023	0	0.00088175	0	0	0.000408514772777459	15.77504	248.8518870016	0.00163405909110984	0	100	0	2.71972132904609	0	0	0	0	2.45	25.92592593
1222	0	0	0	100	0	0.047	0.0540816326530612	0	0	0	0	0.000408514772777459	44.02343	1938.0623889649	0.000883275184383695	0	100	0	2.71972132904609	0	0	0	0	2.45	25.92592593
1223	0	0	0	99	0	0.046	0.0448979591836735	0	0	0	0	0.000408514772777459	15.77504	248.8518870016	0.000883275184383695	0	100	0	2.71972132904609	0	0	0	0	2.45	25.92592593
1224	0	0	0	100	0	0.0459183673469388	0.02	0	0	0	0	0.000408514772777459	19.27976	371.7091456576	0.00163405909110984	0	100	0	2.71972132904609	0	0	0	0	2.45	25.92592593
1225	0	0	0	100	0	0.0530612244897959	0.018	0	0	0	0	0.000408514772777459	16.60467	275.7150658089	0.00163405909110984	0	100	0	2.71972132904609	0	0	0	0	2.45	25.92592593
1226	0	0	0	100	0	0.0377551020408163	0.046	0	0	0	0	0.000408514772777459	12.3276	151.96972176	0.00163405909110984	0	100	0	2.71972132904609	0	0	0	0	2.45	25.92592593
1227	0	0	0	100	0	0.0377551020408163	0.046	0	0	0	0	0.000408514772777459	12.3276	151.96972176	0.00163405909110984	0	100	0	2.71972132904609	0	0	0	0	2.45	25.92592593
1228	0	0	0	100	0	0.048469387755102	0.004	0	0	0	0	0.000408514772777459	42.07391	1770.2139026881	0.00163405909110984	0	100	0	2.71972132904609	0	0	0	0	2.45	25.92592593
1229	0	0	0	100	0	0.0377551020408163	0.046	0	0	0	0	0.000408514772777459	12.3276	151.96972176	0.00163405909110984	0	100	0	2.71972132904609	0	0	0	0	2.45	25.92592593
1230	0	0	0	94	0.181	0.0448979591836735	0.048	0	0.0143849875	-3	12	0.000408514772777459	6.287163	39.528418588569	0.00163405909110984	100	0	0	2.71972132904609	0	0.2425	0.04	0	2.45	25.92592593
1231	0	0	0	100	0.038	0.048469387755102	0.036	0	0	0	0	0.000408514772777459	22.8194	520.72501636	0.00163405909110984	0	100	0	2.71972132904609	0	0.06	0	0	2.45	25.92592593
1232	0	0	0	62	0.008	0.0372448979591837	0.031	0	0	0	-8	0.000408514772777459	18.32769	335.9042207361	0.00163405909110984	0	68	0	2.71972132904609	0	0	0	0	2.45	25.92592593
1233	-132.1942	0	0	93	0.322	0.052	0.0433673469387755	0.1321942	0.011722725	-9.2223	-64	0.000408514772777459	10.28427	105.7662094329	0.000883275184383695	100	0	0	2.71972132904609	0.76869862671736	0.5625	0.0175	0	2.45	25.92592593
1234	0	0	0	100	0.007	0.067	0.0408163265306122	0	0	0	0	0.000408514772777459	17.18752	295.4108437504	0.000883275184383695	0	99	0	2.71972132904609	0	0.015	0	0	2.45	25.92592593
1235	0	0	0	93	0	0.00459183673469388	0.004	0	0	0	0	0.000408514772777459	26.3386	693.72184996	0.00163405909110984	0	100	0	2.71972132904609	0	0	0	0	2.45	25.92592593
1236	0	0	0	100	0	0.00459183673469388	0.006	0	0	0	0	0.000408514772777459	21.50179	462.3269732041	0.00163405909110984	0	100	0	2.71972132904609	0	0	0	0	2.45	25.92592593
1237	0	0	0	87	0.034	0.041	0.0551020408163265	0	0	0	0	0.000408514772777459	9.278291	86.086683880681	0.000883275184383695	0	89	0	2.71972132904609	0	0	0	0	2.45	25.92592593
1238	0	0	0	100	0	0.0459183673469388	0.02	0	0	0	0	0.000408514772777459	19.27976	371.7091456576	0.00163405909110984	0	100	0	2.71972132904609	0	0	0	0	2.45	25.92592593
1239	0	0	0	100	0.038	0.048469387755102	0.036	0	0	0	0	0.000408514772777459	22.8194	520.72501636	0.00163405909110984	0	100	0	2.71972132904609	0	0.06	0	0	2.45	25.92592593
1240	0	0	0	97	0.01	0.049	0.0454081632653061	0	0	0	0	0.000408514772777459	26.56514	705.7066632196	0.000883275184383695	0	98	0	2.71972132904609	0	0	0	0	2.45	25.92592593
1241	0	0	0	100	0.038	0.067	0.048469387755102	0	0	0	0	0.000408514772777459	22.8194	520.72501636	0.000883275184383695	0	100	0	2.71972132904609	0	0.06	0	0	2.45	25.92592593
1242	0	0	0	97	0	0.0209183673469388	0.018	0	0.001478875	0	0	0.000408514772777459	10.9497	119.89593009	0.00163405909110984	82	0	0	2.71972132904609	0	0	0.0625	0	2.45	25.92592593
1243	0	0	0	100	0	0.0576530612244898	0.062	0	0	0	0	0.000408514772777459	9.559763	91.389068616169	0.00163405909110984	2	100	0	2.71972132904609	0	0	0	0	2.45	25.92592593
1244	0	0	0	100	0.007	0.067	0.0408163265306122	0	0	0	0	0.000408514772777459	17.18752	295.4108437504	0.000883275184383695	0	99	0	2.71972132904609	0	0.015	0	0	2.45	25.92592593
1245	0	0	0	100	0.038	0.048469387755102	0.036	0	0	0	0	0.000408514772777459	22.8194	520.72501636	0.00163405909110984	0	100	0	2.71972132904609	0	0.06	0	0	2.45	25.92592593
1246	-37.4675	0	0	97	1.686	0.041	0.0428571428571429	0.0450372	0.00509605	-50.8789	305	0.000408514772777459	4.289299	18.398085911401	0.000883275184383695	60	59	0	2.71972132904609	0	1.875	0.45	0	2.45	25.92592593
1247	0	0	0	100	0	0.003	0.00153061224489796	0	0	0	0	0.000408514772777459	20.13217	405.3042689089	0.000883275184383695	35	66	0	2.71972132904609	0	0	0	0	2.45	25.92592593
1248	0	0	0	46	0	0.018	0.0255102040816327	0	0	0	0	0.000408514772777459	23.68591	561.0223325281	0.000883275184383695	0	54	0	2.71972132904609	0	0	0	0	2.45	25.92592593
1249	0	0	0	99	0	0.0448979591836735	0.023	0	0	0	0	0.000408514772777459	15.77504	248.8518870016	0.00163405909110984	0	100	0	2.71972132904609	0	0	0	0	2.45	25.92592593
1250	0	0	0	100	0	0.0459183673469388	0.02	0	0	0	0	0.000408514772777459	19.27976	371.7091456576	0.00163405909110984	0	100	0	2.71972132904609	0	0	0	0	2.45	25.92592593
1251	0	0	0	100	0	0.056	0.0530612244897959	0	0	0	0	0.000408514772777459	16.60467	275.7150658089	0.000883275184383695	0	100	0	2.71972132904609	0	0	0	0	2.45	25.92592593
1252	0	0	0	87	0.034	0.041	0.0551020408163265	0	0.003794425	0	0	0.000408514772777459	9.278291	86.086683880681	0.000883275184383695	0	89	0	2.71972132904609	0	0	0	0	2.45	25.92592593
1253	0	0	0	100	0.027	0.052	0.0525510204081633	0	0	0	0	0.000408514772777459	26.29269	691.3055474361	0.000883275184383695	0	100	0	2.71972132904609	0	0	0	0	2.45	25.92592593
1254	-9.6428	0	0	100	0	0.0255102040816327	0.02	0.0096428	0.0072684	9.6428	0	0.000408514772777459	7.413245	54.956201430025	0.00163405909110984	100	0	0	2.71972132904609	0	0	0.4675	0	2.45	25.92592593
1255	0	0	0	97	0	0.0209183673469388	0.018	0	0.00278895	0	0	0.000408514772777459	10.9497	119.89593009	0.00163405909110984	82	0	0	2.71972132904609	0	0	0.0625	0	2.45	25.92592593
1256	0	0	0	100	0.038	0.067	0.048469387755102	0	0	0	0	0.000408514772777459	22.8194	520.72501636	0.000883275184383695	0	100	0	2.71972132904609	0	0.06	0	0	2.45	25.92592593
1257	0	0	0	93	0	0.00459183673469388	0.004	0	0	0	0	0.000408514772777459	26.3386	693.72184996	0.00163405909110984	0	100	0	2.71972132904609	0	0	0	0	2.45	25.92592593
1258	0	0	0	62	0.008	0.034	0.0372448979591837	0	0	0	-8	0.000408514772777459	18.32769	335.9042207361	0.000883275184383695	0	68	0	2.71972132904609	0	0	0	0	2.45	25.92592593
1259	0	0	0	95	0	0.048	0.038265306122449	0	0	0	0	0.000408514772777459	37.4178	1400.09175684	0.000883275184383695	0	97	0	2.71972132904609	0	0	0	0	2.45	25.92592593
1260	0	0	0	100	0.007	0.067	0.0408163265306122	0	0	0	0	0.000408514772777459	17.18752	295.4108437504	0.000883275184383695	0	99	0	2.71972132904609	0	0.015	0	0	2.45	25.92592593
1261	0	0	0	100	0	0.003	0.00153061224489796	0	0	0	0	0.000408514772777459	20.13217	405.3042689089	0.000883275184383695	35	66	0	2.71972132904609	0	0	0	0	2.45	25.92592593
1262	0	0	0	100	0	0.00459183673469388	0.006	0	0	0	0	0.000408514772777459	21.50179	462.3269732041	0.00163405909110984	0	100	0	2.71972132904609	0	0	0	0	2.45	25.92592593
1263	0	0	0	100	0	0.053	0.0551020408163265	0	0	0	0	0.000408514772777459	22.41401	502.3878442801	0.000883275184383695	0	99	0	2.71972132904609	0	0	0	0	2.45	25.92592593
1264	0	0	0	100	0	0.003	0.00153061224489796	0	0	0	0	0.000408514772777459	20.13217	405.3042689089	0.000883275184383695	35	66	0	2.71972132904609	0	0	0	0	2.45	25.92592593
1265	0	0	0	97	0	0.013	0.0209183673469388	0	0	0	0	0.000408514772777459	10.9497	119.89593009	0.000883275184383695	82	0	0	2.71972132904609	0	0	0.0625	0	2.45	25.92592593
1266	17.1901	0	0	100	0.185	0.053	0.0403061224489796	0	0.0020264375	15.6494	-1	0.000408514772777459	8.006447	64.103193563809	0.000883275184383695	34	55	0	2.71972132904609	0	0.1675	0.0625	0	2.45	25.92592593
1267	0	0	0	99	0.008	0.0525510204081633	0.037	0	0	0	0	0.000408514772777459	16.64519	277.0623501361	0.00163405909110984	0	100	0	2.71972132904609	0	0	0	0	2.45	25.92592593
1268	0	0	0	99	0.008	0.0525510204081633	0.037	0	0.00088175	0	0	0.000408514772777459	16.64519	277.0623501361	0.00163405909110984	0	100	0	2.71972132904609	0	0	0	0	2.45	25.92592593
1269	0	0	0	100	0	0.044	0.0326530612244898	0	0	0	0	0.000408514772777459	26.15625	684.1494140625	0.000883275184383695	0	100	0	2.71972132904609	0	0	0	0	2.45	25.92592593
1270	0	0	0	100	0	0.054	0.0387755102040816	0	0	0	0	0.000408514772777459	30.06783	904.0744009089	0.000883275184383695	0	100	0	2.71972132904609	0	0	0	0	2.45	25.92592593
1271	0	0	0	100	0.052	0.033	0.0510204081632653	0	0.0009285625	0	0	0.000408514772777459	7.450368	55.507983335424	0.000883275184383695	100	0	0	2.71972132904609	0	0	0	0	2.45	25.92592593
1272	-8.7538	0	0	93	0.322	0.052	0.0433673469387755	0.0087538	0.0260312125	-23.5	-64	0.000408514772777459	10.28427	105.7662094329	0.000883275184383695	100	0	0	2.71972132904609	0	0.5625	0.0175	0	2.45	25.92592593
1273	0	0	0	99	0	0.046	0.0448979591836735	0	0	0	0	0.000408514772777459	15.77504	248.8518870016	0.000883275184383695	0	100	0	2.71972132904609	0	0	0	0	2.45	25.92592593
1274	0	0	0	100	0.007	0.067	0.0408163265306122	0	0	0	0	0.000408514772777459	17.18752	295.4108437504	0.000883275184383695	0	99	0	2.71972132904609	0	0.015	0	0	2.45	25.92592593
1275	0	0	0	100	0	0.0163265306122449	0.013	0	0	0	0	0.000408514772777459	19.39719	376.2509798961	0.00163405909110984	11	79	0	2.71972132904609	0	0	0	0	2.45	25.92592593
1276	0	0	0	100	0	0.003	0.00153061224489796	0	0	0	0	0.000408514772777459	20.13217	405.3042689089	0.000883275184383695	35	66	0	2.71972132904609	0	0	0	0	2.45	25.92592593
1277	0	0	0	100	0	0.0107142857142857	0.008	0	0.005814575	0	0	0.000408514772777459	15.09916	227.9846327056	0.00163405909110984	78	21	0	2.71972132904609	0	0	0.04	0	2.45	25.92592593
1278	0	0	0	95	0	0.048	0.038265306122449	0	0	0	0	0.000408514772777459	37.4178	1400.09175684	0.000883275184383695	0	97	0	2.71972132904609	0	0	0	0	2.45	25.92592593
1279	0	0	0	99	0	0.0448979591836735	0.023	0	0	0	0	0.000408514772777459	15.77504	248.8518870016	0.00163405909110984	0	100	0	2.71972132904609	0	0	0	0	2.45	25.92592593
1280	0	0	0	100	0	0.044	0.0326530612244898	0	0	0	0	0.000408514772777459	26.15625	684.1494140625	0.000883275184383695	0	100	0	2.71972132904609	0	0	0	0	2.45	25.92592593
1281	0	0	0	100	0	0.044	0.0326530612244898	0	0	0	0	0.000408514772777459	26.15625	684.1494140625	0.000883275184383695	0	100	0	2.71972132904609	0	0	0	0	2.45	25.92592593
1282	0	0	0	100	0.027	0.0525510204081633	0.022	0	0	0	0	0.000408514772777459	26.29269	691.3055474361	0.00163405909110984	0	100	0	2.71972132904609	0	0	0	0	2.45	25.92592593
1283	0	0	0	100	0	0.054	0.0387755102040816	0	0	0	0	0.000408514772777459	30.06783	904.0744009089	0.000883275184383695	0	100	0	2.71972132904609	0	0	0	0	2.45	25.92592593
1284	0	0	0	93	0	0.00459183673469388	0.004	0	0	0	0	0.000408514772777459	26.3386	693.72184996	0.00163405909110984	0	100	0	2.71972132904609	0	0	0	0	2.45	25.92592593
1285	-11.831	0	0	97	0	0.0209183673469388	0.018	0.011831	0.0043357	11.831	0	0.000408514772777459	10.9497	119.89593009	0.00163405909110984	82	0	0	2.71972132904609	0	0	0.0625	0	2.45	25.92592593
1286	0	0	0	97	0	0.0209183673469388	0.018	0	0.005814575	0	0	0.000408514772777459	10.9497	119.89593009	0.00163405909110984	82	0	0	2.71972132904609	0	0	0.0625	0	2.45	25.92592593
1287	0	0	0	99	0	0.046	0.0448979591836735	0	0	0	0	0.000408514772777459	15.77504	248.8518870016	0.000883275184383695	0	100	0	2.71972132904609	0	0	0	0	2.45	25.92592593
1288	0	0	0	62	0.008	0.034	0.0372448979591837	0	0	0	-8	0.000408514772777459	18.32769	335.9042207361	0.000883275184383695	0	68	0	2.71972132904609	0	0	0	0	2.45	25.92592593
1289	0	0	0	100	0	0.0551020408163265	0.011	0	0	0	0	0.000408514772777459	22.41401	502.3878442801	0.00163405909110984	0	99	0	2.71972132904609	0	0	0	0	2.45	25.92592593
1290	0	0	0	99	0	0.0448979591836735	0.023	0	0.00088175	0	0	0.000408514772777459	15.77504	248.8518870016	0.00163405909110984	0	100	0	2.71972132904609	0	0	0	0	2.45	25.92592593
1291	0	0	0	100	0	0.0107142857142857	0.008	0	0.0043357	0	0	0.000408514772777459	15.09916	227.9846327056	0.00163405909110984	78	21	0	2.71972132904609	0	0	0.04	0	2.45	25.92592593
1292	0	0	0	97	0	0.013	0.0209183673469388	0	0	0	0	0.000408514772777459	10.9497	119.89593009	0.000883275184383695	82	0	0	2.71972132904609	0	0	0.0625	0	2.45	25.92592593
1293	0	0	0	93	0.322	0.052	0.0433673469387755	0	0.0240749375	-23.5	-64	0.000408514772777459	10.28427	105.7662094329	0.000883275184383695	100	0	0	2.71972132904609	0	0.5625	0.0175	0	2.45	25.92592593
1294	0	0	0	100	0	0.054	0.0387755102040816	0	0	0	0	0.000408514772777459	30.06783	904.0744009089	0.000883275184383695	0	100	0	2.71972132904609	0	0	0	0	2.45	25.92592593
1295	0	0	0	100	0	0.044	0.0326530612244898	0	0	0	0	0.000408514772777459	26.15625	684.1494140625	0.000883275184383695	0	100	0	2.71972132904609	0	0	0	0	2.45	25.92592593
1296	0	0	0	100	0	0.0326530612244898	0.013	0	0	0	0	0.000408514772777459	26.15625	684.1494140625	0.00163405909110984	0	100	0	2.71972132904609	0	0	0	0	2.45	25.92592593
1297	0	0	0	93	0	0.00459183673469388	0.004	0	0	0	0	0.000408514772777459	26.3386	693.72184996	0.00163405909110984	0	100	0	2.71972132904609	0	0	0	0	2.45	25.92592593
1298	0	0	0	100	0	0.0326530612244898	0.013	0	0	0	0	0.000408514772777459	26.15625	684.1494140625	0.00163405909110984	0	100	0	2.71972132904609	0	0	0	0	2.45	25.92592593
1299	0	0	0	100	0.008	0.058	0.0489795918367347	0	0	7.054	0	0.000408514772777459	20.49433	420.0175621489	0.000883275184383695	0	100	0	2.71972132904609	0	0	0	0	2.45	25.92592593
1300	0	0	0	46	0	0.018	0.0255102040816327	0	0	0	0	0.000408514772777459	23.68591	561.0223325281	0.000883275184383695	0	54	0	2.71972132904609	0	0	0	0	2.45	25.92592593
1301	0	0	0	100	0	0.0163265306122449	0.013	0	0	0	0	0.000408514772777459	19.39719	376.2509798961	0.00163405909110984	11	79	0	2.71972132904609	0	0	0	0	2.45	25.92592593
1302	0	0	0	100	0.008	0.0489795918367347	0.019	0	0.00088175	0	0	0.000408514772777459	20.49433	420.0175621489	0.00163405909110984	0	100	0	2.71972132904609	0	0	0	0	2.45	25.92592593
1303	0	0	0	100	0	0.053	0.0551020408163265	0	0	0	0	0.000408514772777459	22.41401	502.3878442801	0.000883275184383695	0	99	0	2.71972132904609	0	0	0	0	2.45	25.92592593
1304	0	0	0	93	0	0.006	0.00459183673469388	0	0	0	0	0.000408514772777459	26.3386	693.72184996	0.000883275184383695	0	100	0	2.71972132904609	0	0	0	0	2.45	25.92592593
1305	0	0	0	100	0	0.00663265306122449	0.009	0	0	0	0	0.000408514772777459	12.65969	160.2677508961	0.00163405909110984	100	0	0	2.71972132904609	0	0	0	0	2.45	25.92592593
1306	0	0	0	100	0	0.0163265306122449	0.013	0	0	0	0	0.000408514772777459	19.39719	376.2509798961	0.00163405909110984	11	79	0	2.71972132904609	0	0	0	0	2.45	25.92592593
1307	0	0	0	100	0	0.00153061224489796	0.008	0	0	0	0	0.000408514772777459	20.13217	405.3042689089	0.00163405909110984	35	66	0	2.71972132904609	0	0	0	0	2.45	25.92592593
1308	0	0	0	100	0	0.015	0.0255102040816327	0	0.0087809125	0	0	0.000408514772777459	7.413245	54.956201430025	0.000883275184383695	100	0	0	2.71972132904609	0	0	0.4675	0	2.45	25.92592593
1309	0	0	0	99	0.008	0.0525510204081633	0.037	0	0.00088175	0	0	0.000408514772777459	16.64519	277.0623501361	0.00163405909110984	0	100	0	2.71972132904609	0	0	0	0	2.45	25.92592593
1310	0	0	0	100	0	0.054	0.0387755102040816	0	0	0	0	0.000408514772777459	30.06783	904.0744009089	0.000883275184383695	0	100	0	2.71972132904609	0	0	0	0	2.45	25.92592593
1311	0	0	0	100	0	0.0255102040816327	0.02	0	0.00554105	0	0	0.000408514772777459	7.413245	54.956201430025	0.00163405909110984	100	0	0	2.71972132904609	0	0	0.4675	0	2.45	25.92592593
1312	0	0	0	100	0	0.062	0.0663265306122449	0	0	0	0	0.000408514772777459	36.80305	1354.4644893025	0.000883275184383695	0	100	0	2.71972132904609	0	0	0	0	2.45	25.92592593
1313	0	0	0	100	0.008	0.0489795918367347	0.019	0	0.00088175	0	0	0.000408514772777459	20.49433	420.0175621489	0.00163405909110984	0	100	0	2.71972132904609	0	0	0	0	2.45	25.92592593
1314	0	0	0	100	0	0.0551020408163265	0.011	0	0	0	0	0.000408514772777459	22.41401	502.3878442801	0.00163405909110984	0	99	0	2.71972132904609	0	0	0	0	2.45	25.92592593
1315	0	0	0	46	0	0.018	0.0255102040816327	0	0	0	0	0.000408514772777459	23.68591	561.0223325281	0.000883275184383695	0	54	0	2.71972132904609	0	0	0	0	2.45	25.92592593
1316	0	0	0	100	0	0.006	0.00663265306122449	0	0	0	0	0.000408514772777459	12.65969	160.2677508961	0.000883275184383695	100	0	0	2.71972132904609	0	0	0	0	2.45	25.92592593
1317	0	0	0	97	0	0.013	0.0209183673469388	0	0.0053937875	0	0	0.000408514772777459	10.9497	119.89593009	0.000883275184383695	82	0	0	2.71972132904609	0	0	0.0625	0	2.45	25.92592593
1318	0	0	0	100	0	0.0663265306122449	0	0	0	0	0	0.000408514772777459	36.80305	1354.4644893025	0.00163405909110984	0	100	0	2.71972132904609	0	0	0	0	2.45	25.92592593
1319	0	0	0	100	0	0.0663265306122449	0	0	0	0	0	0.000408514772777459	36.80305	1354.4644893025	0.00163405909110984	0	100	0	2.71972132904609	0	0	0	0	2.45	25.92592593
1320	0	0	0	93	0	0.006	0.00459183673469388	0	0	0	0	0.000408514772777459	26.3386	693.72184996	0.000883275184383695	0	100	0	2.71972132904609	0	0	0	0	2.45	25.92592593
1321	0	0	0	100	0	0.0326530612244898	0.013	0	0	0	0	0.000408514772777459	26.15625	684.1494140625	0.00163405909110984	0	100	0	2.71972132904609	0	0	0	0	2.45	25.92592593
1322	0	0	0	100	0	0.0387755102040816	0.009	0	0	0	0	0.000408514772777459	30.06783	904.0744009089	0.00163405909110984	0	100	0	2.71972132904609	0	0	0	0	2.45	25.92592593
1323	0	0	0	100	0	0.0387755102040816	0.009	0	0	0	0	0.000408514772777459	30.06783	904.0744009089	0.00163405909110984	0	100	0	2.71972132904609	0	0	0	0	2.45	25.92592593
1324	0	0	0	99	0	0.043	0.0556122448979592	0	0	0	0	0.000408514772777459	46.11726	2126.8016699076	0.000883275184383695	0	100	0	2.71972132904609	0	0	0	0	2.45	25.92592593
1325	0	0	0	100	0.008	0.058	0.0489795918367347	0	0	0	0	0.000408514772777459	20.49433	420.0175621489	0.000883275184383695	0	100	0	2.71972132904609	0	0	0	0	2.45	25.92592593
1326	0	0	0	100	0	0.053	0.0551020408163265	0	0	0	0	0.000408514772777459	22.41401	502.3878442801	0.000883275184383695	0	99	0	2.71972132904609	0	0	0	0	2.45	25.92592593
1327	0	0	0	45	0.081	0.029	0.023469387755102	0	0.0185744	-4.5	18	0.000408514772777459	12.12816	147.0922649856	0.000883275184383695	100	0	0	2.71972132904609	0	0	0.02	0	2.45	25.92592593
1328	-7.054	0	0	100	0.008	0.0489795918367347	0.019	0.007054	0	7.054	0	0.000408514772777459	20.49433	420.0175621489	0.00163405909110984	0	100	0	2.71972132904609	0	0	0	0	2.45	25.92592593
1329	0	0	0	100	0	0.0551020408163265	0.011	0	0	0	0	0.000408514772777459	22.41401	502.3878442801	0.00163405909110984	0	99	0	2.71972132904609	0	0	0	0	2.45	25.92592593
1330	0	0	0	100	0	0.006	0.00663265306122449	0	0.0011025125	0	0	0.000408514772777459	12.65969	160.2677508961	0.000883275184383695	100	0	0	2.71972132904609	0	0	0	0	2.45	25.92592593
1331	0	0	0	100	0	0.009	0.0163265306122449	0	0	0	0	0.000408514772777459	19.39719	376.2509798961	0.000883275184383695	11	79	0	2.71972132904609	0	0	0	0	2.45	25.92592593
1332	0	0	0	100	0	0.0163265306122449	0.013	0	0.001478875	0	0	0.000408514772777459	19.39719	376.2509798961	0.00163405909110984	11	79	0	2.71972132904609	0	0	0	0	2.45	25.92592593
1333	0	0	0	100	0.008	0.0489795918367347	0.019	0	0.00088175	0	0	0.000408514772777459	20.49433	420.0175621489	0.00163405909110984	0	100	0	2.71972132904609	0	0	0	0	2.45	25.92592593
1334	0	0	0	95	0	0.048	0.038265306122449	0	0	0	0	0.000408514772777459	37.4178	1400.09175684	0.000883275184383695	0	97	0	2.71972132904609	0	0	0	0	2.45	25.92592593
1335	0	0	0	100	0.038	0.048469387755102	0.036	0	0	0	0	0.000408514772777459	22.8194	520.72501636	0.00163405909110984	0	100	0	2.71972132904609	0	0.06	0	0	2.45	25.92592593
1336	0	0	0	100	0	0.015	0.0255102040816327	0	0.0087809125	9.6428	0	0.000408514772777459	7.413245	54.956201430025	0.000883275184383695	100	0	0	2.71972132904609	0	0	0.4675	0	2.45	25.92592593
1337	0	0	0	61	0.007	0.0127551020408163	0.011	0	0.0011738625	0	0	0.000408514772777459	13.99074	195.7408057476	0.00163405909110984	100	0	0	2.71972132904609	0	0	0.0175	0	2.45	25.92592593
1338	0	0	0	96	0	0.00918367346938776	0.005	0	0	0	0	0.000408514772777459	26.77652	716.9820233104	0.00163405909110984	0	97	0	2.71972132904609	0	0	0	0	2.45	25.92592593
1339	0	0	0	99	0.008	0.0525510204081633	0.037	0	0	0	0	0.000408514772777459	16.64519	277.0623501361	0.00163405909110984	0	100	0	2.71972132904609	0	0	0	0	2.45	25.92592593
1340	0	0	0	100	0	0.0326530612244898	0.013	0	0	0	0	0.000408514772777459	26.15625	684.1494140625	0.00163405909110984	0	100	0	2.71972132904609	0	0	0	0	2.45	25.92592593
1341	0	0	0	100	0	0.0551020408163265	0.011	0	0	0	0	0.000408514772777459	22.41401	502.3878442801	0.00163405909110984	0	99	0	2.71972132904609	0	0	0	0	2.45	25.92592593
1342	0	0	0	100	0.008	0.058	0.0489795918367347	0	0	0	0	0.000408514772777459	20.49433	420.0175621489	0.000883275184383695	0	100	0	2.71972132904609	0	0	0	0	2.45	25.92592593
1343	0	0	0	100	0	0.0663265306122449	0	0	0	0	0	0.000408514772777459	36.80305	1354.4644893025	0.00163405909110984	0	100	0	2.71972132904609	0	0	0	0	2.45	25.92592593
1344	0	0	0	100	0	0.053	0.0551020408163265	0	0	0	0	0.000408514772777459	22.41401	502.3878442801	0.000883275184383695	0	99	0	2.71972132904609	0	0	0	0	2.45	25.92592593
1345	0	0	0	100	0	0.0663265306122449	0	0	0	0	0	0.000408514772777459	36.80305	1354.4644893025	0.00163405909110984	0	100	0	2.71972132904609	0	0	0	0	2.45	25.92592593
1346	0	0	0	99	0	0.0556122448979592	0.038	0	0	0	0	0.000408514772777459	46.11726	2126.8016699076	0.00163405909110984	0	100	0	2.71972132904609	0	0	0	0	2.45	25.92592593
1347	0	0	0	100	0.009	0.0494897959183673	0.011	0	0	0	0	0.000408514772777459	23.85666	569.1402263556	0.00163405909110984	0	100	0	2.71972132904609	0	0.0025	0.0175	0	2.45	25.92592593
1348	0	0	0	100	0	0.0387755102040816	0.009	0	0	0	0	0.000408514772777459	30.06783	904.0744009089	0.00163405909110984	0	100	0	2.71972132904609	0	0	0	0	2.45	25.92592593
1349	0	0	0	99	0	0.0556122448979592	0.038	0	0	0	0	0.000408514772777459	46.11726	2126.8016699076	0.00163405909110984	0	100	0	2.71972132904609	0	0	0	0	2.45	25.92592593
1350	0	0	0	96	0	0.005	0.00918367346938776	0	0	0	0	0.000408514772777459	26.77652	716.9820233104	0.000883275184383695	0	97	0	2.71972132904609	0	0	0	0	2.45	25.92592593
1351	0	0	0	96	0	0.00918367346938776	0.005	0	0	0	0	0.000408514772777459	26.77652	716.9820233104	0.00163405909110984	0	97	0	2.71972132904609	0	0	0	0	2.45	25.92592593
1352	0	0	0	99	0	0.043	0.0556122448979592	0	0	0	0	0.000408514772777459	46.11726	2126.8016699076	0.000883275184383695	0	100	0	2.71972132904609	0	0	0	0	2.45	25.92592593
1353	10.0212	0	0	100	0	0.015	0.0255102040816327	0	0.0011025125	0	0	0.000408514772777459	7.413245	54.956201430025	0.000883275184383695	100	0	0	2.71972132904609	0	0	0.4675	0	2.45	25.92592593
1354	0	0	0	100	0	0.057	0.0397959183673469	0	0	0	0	0.000408514772777459	32.61119	1063.4897132161	0.000883275184383695	0	100	0	2.71972132904609	0	0	0	0	2.45	25.92592593
1355	0	0	0	100	0	0.062	0.0663265306122449	0	0	0	0	0.000408514772777459	36.80305	1354.4644893025	0.000883275184383695	0	100	0	2.71972132904609	0	0	0	0	2.45	25.92592593
1356	0	0	0	100	0	0.009	0.0163265306122449	0	0	0	0	0.000408514772777459	19.39719	376.2509798961	0.000883275184383695	11	79	0	2.71972132904609	0	0	0	0	2.45	25.92592593
1357	8.8201	0	0	100	0	0.0255102040816327	0.02	0	0.00120535	0	0	0.000408514772777459	7.413245	54.956201430025	0.00163405909110984	100	0	0	2.71972132904609	0	0	0.4675	0	2.45	25.92592593
1358	0	0	0	45	0.081	0.023469387755102	0.023	0	0.0064696125	-4.5	18	0.000408514772777459	12.12816	147.0922649856	0.00163405909110984	100	0	0	2.71972132904609	0	0	0.02	0	2.45	25.92592593
1359	0	0	0	100	0	0.0397959183673469	0.007	0	0	0	0	0.000408514772777459	32.61119	1063.4897132161	0.00163405909110984	0	100	0	2.71972132904609	0	0	0	0	2.45	25.92592593
1360	0	0	0	100	0	0.00663265306122449	0.009	0	0	0	0	0.000408514772777459	12.65969	160.2677508961	0.00163405909110984	100	0	0	2.71972132904609	0	0	0	0	2.45	25.92592593
1361	0	0	0	99	0	0.046	0.0448979591836735	0	0	0	0	0.000408514772777459	15.77504	248.8518870016	0.000883275184383695	0	100	0	2.71972132904609	0	0	0	0	2.45	25.92592593
1362	0	0	0	100	0	0.052	0.048469387755102	0	0	0	0	0.000408514772777459	42.07391	1770.2139026881	0.000883275184383695	0	100	0	2.71972132904609	0	0	0	0	2.45	25.92592593
1363	0	0	0	97	0.595	0.062	0.0428571428571429	0	0.0103607125	-44.25	162	0.000408514772777459	3.559436	12.669584638096	0.000883275184383695	100	0	0	2.71972132904609	0	1.05	0.17	0	2.45	25.92592593
1364	0	0	0	100	0	0.00153061224489796	0.008	0	0	0	0	0.000408514772777459	20.13217	405.3042689089	0.00163405909110984	35	66	0	2.71972132904609	0	0	0	0	2.45	25.92592593
1365	0	0	0	61	0.007	0.0127551020408163	0.011	0	0	0	0	0.000408514772777459	13.99074	195.7408057476	0.00163405909110984	100	0	0	2.71972132904609	0	0	0.0175	0	2.45	25.92592593
1366	0	0	0	96	0	0.005	0.00918367346938776	0	0	0	0	0.000408514772777459	26.77652	716.9820233104	0.000883275184383695	0	97	0	2.71972132904609	0	0	0	0	2.45	25.92592593
1367	0	0	0	100	0	0.062	0.0663265306122449	0	0	0	0	0.000408514772777459	36.80305	1354.4644893025	0.000883275184383695	0	100	0	2.71972132904609	0	0	0	0	2.45	25.92592593
1368	0	0	0	100	0	0.052	0.0346938775510204	0	0.0050258375	0	0	0.000408514772777459	9.01113	81.2004638769	0.000883275184383695	30	72	0	2.71972132904609	0	0	0	0	2.45	25.92592593
1369	8.7538	0	0	93	0.322	0.0433673469387755	0.046	0	0.0058714	-23.5	-64	0.000408514772777459	10.28427	105.7662094329	0.00163405909110984	100	0	0	2.71972132904609	0	0.5625	0.0175	0	2.45	25.92592593
1370	0	0	0	100	0	0.062	0.0663265306122449	0	0	0	0	0.000408514772777459	36.80305	1354.4644893025	0.000883275184383695	0	100	0	2.71972132904609	0	0	0	0	2.45	25.92592593
1371	117.9165	0	0	93	0.322	0.0433673469387755	0.046	0.0142777	0.0065762625	-9.2223	-64	0.000408514772777459	10.28427	105.7662094329	0.00163405909110984	100	0	0	2.71972132904609	0	0.5625	0.0175	0	2.45	25.92592593
1372	0	0	0	99	0	0.0556122448979592	0.038	0	0	0	0	0.000408514772777459	46.11726	2126.8016699076	0.00163405909110984	0	100	0	2.71972132904609	0	0	0	0	2.45	25.92592593
1373	0	0	0	100	0.009	0.0494897959183673	0.011	0	0	0	0	0.000408514772777459	23.85666	569.1402263556	0.00163405909110984	0	100	0	2.71972132904609	0	0.0025	0.0175	0	2.45	25.92592593
1374	0	0	0	100	0.185	0.053	0.0403061224489796	0	0	-2.25	-1	0.000408514772777459	8.006447	64.103193563809	0.000883275184383695	34	55	0	2.71972132904609	0	0.1675	0.0625	0	2.45	25.92592593
1375	0	0	0	100	0	0.0387755102040816	0.009	0	0	0	0	0.000408514772777459	30.06783	904.0744009089	0.00163405909110984	0	100	0	2.71972132904609	0	0	0	0	2.45	25.92592593
1376	0	0	0	93	0.322	0.052	0.0433673469387755	0	0.022953375	-23.5	-64	0.000408514772777459	10.28427	105.7662094329	0.000883275184383695	100	0	0	2.71972132904609	0	0.5625	0.0175	0	2.45	25.92592593
1377	0	0	0	100	0	0.0423469387755102	0.033	0	0	0	0	0.000408514772777459	11.50701	132.4112791401	0.00163405909110984	0	100	0	2.71972132904609	0	0	0	0	2.45	25.92592593
1378	0	0	0	95	0	0.038265306122449	0.012	0	0	0	0	0.000408514772777459	37.4178	1400.09175684	0.00163405909110984	0	97	0	2.71972132904609	0	0	0	0	2.45	25.92592593
1379	0	0	0	100	0	0.053	0.0377551020408163	0	0	0	0	0.000408514772777459	12.3276	151.96972176	0.000883275184383695	0	100	0	2.71972132904609	0	0	0	0	2.45	25.92592593
1380	0	0	0	61	0.007	0.0127551020408163	0.011	0	0	0	0	0.000408514772777459	13.99074	195.7408057476	0.00163405909110984	100	0	0	2.71972132904609	0	0	0.0175	0	2.45	25.92592593
1381	33.8608	0	0	97	0.595	0.0428571428571429	0.048	0.0088182	0.00493765	-35.4318	162	0.000408514772777459	3.559436	12.669584638096	0.00163405909110984	100	0	0	2.71972132904609	0	1.05	0.17	0	2.45	25.92592593
1382	-8.8201	0	0	100	0	0.015	0.0255102040816327	0.0088201	0	0	0	0.000408514772777459	7.413245	54.956201430025	0.000883275184383695	100	0	0	2.71972132904609	0	0	0.4675	0	2.45	25.92592593
1383	0	0	0	100	0	0.057	0.0397959183673469	0	0	0	0	0.000408514772777459	32.61119	1063.4897132161	0.000883275184383695	0	100	0	2.71972132904609	0	0	0	0	2.45	25.92592593
1384	0	0	0	100	0.008	0.058	0.0489795918367347	0	0	0	0	0.000408514772777459	20.49433	420.0175621489	0.000883275184383695	0	100	0	2.71972132904609	0	0	0	0	2.45	25.92592593
1385	0	0	0	100	0	0.057	0.0397959183673469	0	0	0	0	0.000408514772777459	32.61119	1063.4897132161	0.000883275184383695	0	100	0	2.71972132904609	0	0	0	0	2.45	25.92592593
1386	0	0	0	100	0	0.009	0.0163265306122449	0	0	0	0	0.000408514772777459	19.39719	376.2509798961	0.000883275184383695	11	79	0	2.71972132904609	0	0	0	0	2.45	25.92592593
1387	0	0	0	100	0	0.00153061224489796	0.008	0	0	0	0	0.000408514772777459	20.13217	405.3042689089	0.00163405909110984	35	66	0	2.71972132904609	0	0	0	0	2.45	25.92592593
1388	0	0	0	100	0	0.00153061224489796	0.008	0	0	0	0	0.000408514772777459	20.13217	405.3042689089	0.00163405909110984	35	66	0	2.71972132904609	0	0	0	0	2.45	25.92592593
1389	-32.9786	0	0	97	0.595	0.062	0.0428571428571429	0.042679	0.0050258375	-35.4318	162	0.000408514772777459	3.559436	12.669584638096	0.000883275184383695	100	0	0	2.71972132904609	0	1.05	0.17	0	2.45	25.92592593
1390	0	0	0	93	0	0.006	0.00459183673469388	0	0	0	0	0.000408514772777459	26.3386	693.72184996	0.000883275184383695	0	100	0	2.71972132904609	0	0	0	0	2.45	25.92592593
1391	0	0	0	96	0	0.005	0.00918367346938776	0	0	0	0	0.000408514772777459	26.77652	716.9820233104	0.000883275184383695	0	97	0	2.71972132904609	0	0	0	0	2.45	25.92592593
1392	0	0	0	96	0	0.00918367346938776	0.005	0	0	0	0	0.000408514772777459	26.77652	716.9820233104	0.00163405909110984	0	97	0	2.71972132904609	0	0	0	0	2.45	25.92592593
1393	0	0	0	99	0	0.0556122448979592	0.038	0	0	0	0	0.000408514772777459	46.11726	2126.8016699076	0.00163405909110984	0	100	0	2.71972132904609	0	0	0	0	2.45	25.92592593
1394	0	0	0	100	0	0.048469387755102	0.004	0	0	0	0	0.000408514772777459	42.07391	1770.2139026881	0.00163405909110984	0	100	0	2.71972132904609	0	0	0	0	2.45	25.92592593
1395	0	0	0	93	0.322	0.0433673469387755	0.046	0	0.0028869875	-23.5	-64	0.000408514772777459	10.28427	105.7662094329	0.00163405909110984	100	0	0	2.71972132904609	0	0.5625	0.0175	0	2.45	25.92592593
1396	0	0	0	96	0	0.005	0.00918367346938776	0	0	0	0	0.000408514772777459	26.77652	716.9820233104	0.000883275184383695	0	97	0	2.71972132904609	0	0	0	0	2.45	25.92592593
1397	0	0	0	93	0.322	0.0433673469387755	0.046	0	0.006398025	-23.5	-64	0.000408514772777459	10.28427	105.7662094329	0.00163405909110984	100	0	0	2.71972132904609	0	0.5625	0.0175	0	2.45	25.92592593
1398	-17.8994	0	0	100	0.185	0.0403061224489796	0.043	0.0178994	0.00836905	15.6494	-1	0.000408514772777459	8.006447	64.103193563809	0.00163405909110984	34	55	0	2.71972132904609	0	0.1675	0.0625	0	2.45	25.92592593
1399	0	0	0	100	0	0.052	0.0346938775510204	0	0	0	0	0.000408514772777459	9.01113	81.2004638769	0.000883275184383695	30	72	0	2.71972132904609	0	0	0	0	2.45	25.92592593
1400	0	0	0	100	0.009	0.0494897959183673	0.011	0	0	0	0	0.000408514772777459	23.85666	569.1402263556	0.00163405909110984	0	100	0	2.71972132904609	0	0.0025	0.0175	0	2.45	25.92592593
1401	0	0	0	95	0	0.038265306122449	0.012	0	0	0	0	0.000408514772777459	37.4178	1400.09175684	0.00163405909110984	0	97	0	2.71972132904609	0	0	0	0	2.45	25.92592593
1402	0	0	0	93	0	0.006	0.00459183673469388	0	0	0	0	0.000408514772777459	26.3386	693.72184996	0.000883275184383695	0	100	0	2.71972132904609	0	0	0	0	2.45	25.92592593
1403	0	0	0	100	0	0.0346938775510204	0.05	0	0.003791525	0	0	0.000408514772777459	9.01113	81.2004638769	0.00163405909110984	30	72	0	2.71972132904609	0	0	0	0	2.45	25.92592593
1404	0	0	0	95	0	0.038265306122449	0.012	0	0	0	0	0.000408514772777459	37.4178	1400.09175684	0.00163405909110984	0	97	0	2.71972132904609	0	0	0	0	2.45	25.92592593
1405	0	0	0	95	0	0.038265306122449	0.012	0	0	0	0	0.000408514772777459	37.4178	1400.09175684	0.00163405909110984	0	97	0	2.71972132904609	0	0	0	0	2.45	25.92592593
1406	0	0	0	61	0.007	0.0127551020408163	0.011	0	0.0011738625	0	0	0.000408514772777459	13.99074	195.7408057476	0.00163405909110984	100	0	0	2.71972132904609	0	0	0.0175	0	2.45	25.92592593
1407	0	0	0	99	0	0.043	0.0556122448979592	0	0	0	0	0.000408514772777459	46.11726	2126.8016699076	0.000883275184383695	0	100	0	2.71972132904609	0	0	0	0	2.45	25.92592593
1408	0	0	0	100	0	0.057	0.0397959183673469	0	0	0	0	0.000408514772777459	32.61119	1063.4897132161	0.000883275184383695	0	100	0	2.71972132904609	0	0	0	0	2.45	25.92592593
1409	0	0	0	100	0.185	0.0403061224489796	0.043	0	0.002237425	-2.25	-1	0.000408514772777459	8.006447	64.103193563809	0.00163405909110984	34	55	0	2.71972132904609	0	0.1675	0.0625	0	2.45	25.92592593
1410	0	0	0	100	0	0.048469387755102	0.004	0	0	0	0	0.000408514772777459	42.07391	1770.2139026881	0.00163405909110984	0	100	0	2.71972132904609	0	0	0	0	2.45	25.92592593
1411	0	0	0	100	0	0.00663265306122449	0.009	0	0.0043357	0	0	0.000408514772777459	12.65969	160.2677508961	0.00163405909110984	100	0	0	2.71972132904609	0	0	0	0	2.45	25.92592593
1412	0	0	0	100	0	0.052	0.0346938775510204	0	0.0063274625	0	0	0.000408514772777459	9.01113	81.2004638769	0.000883275184383695	30	72	0	2.71972132904609	0	0	0	0	2.45	25.92592593
1413	0	0	0	100	0.009	0.053	0.0494897959183673	0	0	0	0	0.000408514772777459	23.85666	569.1402263556	0.000883275184383695	0	100	0	2.71972132904609	0	0.0025	0.0175	0	2.45	25.92592593
1414	0	0	0	100	0	0.006	0.00663265306122449	0	0	0	0	0.000408514772777459	12.65969	160.2677508961	0.000883275184383695	100	0	0	2.71972132904609	0	0	0	0	2.45	25.92592593
1415	0	0	0	97	0.595	0.0428571428571429	0.048	0	0.006039925	-44.25	162	0.000408514772777459	3.559436	12.669584638096	0.00163405909110984	100	0	0	2.71972132904609	0	1.05	0.17	0	2.45	25.92592593
1416	0	0	0	100	0	0.055	0.0459183673469388	0	0	0	0	0.000408514772777459	19.27976	371.7091456576	0.000883275184383695	0	100	0	2.71972132904609	0	0	0	0	2.45	25.92592593
1417	0	0	0	100	0.185	0.053	0.0403061224489796	0	0.005334875	-2.25	-1	0.000408514772777459	8.006447	64.103193563809	0.000883275184383695	34	55	0	2.71972132904609	0	0.1675	0.0625	0	2.45	25.92592593
1418	0	0	0	100	0.185	0.053	0.0403061224489796	0	0.0073613125	-2.25	-1	0.000408514772777459	8.006447	64.103193563809	0.000883275184383695	34	55	0	2.71972132904609	0	0.1675	0.0625	0	2.45	25.92592593
1419	0	0	0	96	0	0.00918367346938776	0.005	0	0	0	0	0.000408514772777459	26.77652	716.9820233104	0.00163405909110984	0	97	0	2.71972132904609	0	0	0	0	2.45	25.92592593
1420	0	0	0	100	0	0.0397959183673469	0.007	0	0	0	0	0.000408514772777459	32.61119	1063.4897132161	0.00163405909110984	0	100	0	2.71972132904609	0	0	0	0	2.45	25.92592593
1421	0	0	0	99	0	0.043	0.0556122448979592	0	0	0	0	0.000408514772777459	46.11726	2126.8016699076	0.000883275184383695	0	100	0	2.71972132904609	0	0	0	0	2.45	25.92592593
1422	0	0	0	100	0	0.052	0.048469387755102	0	0	0	0	0.000408514772777459	42.07391	1770.2139026881	0.000883275184383695	0	100	0	2.71972132904609	0	0	0	0	2.45	25.92592593
1423	0	0	0	100	0	0.009	0.0163265306122449	0	0	0	0	0.000408514772777459	19.39719	376.2509798961	0.000883275184383695	11	79	0	2.71972132904609	0	0	0	0	2.45	25.92592593
1424	0.705500000000001	0	0	97	0.595	0.0428571428571429	0.048	0.0395012	0.0048938	-4.7488	162	0.000408514772777459	3.559436	12.669584638096	0.00163405909110984	100	0	0	2.71972132904609	0	1.05	0.17	0	2.45	25.92592593
1425	0	0	0	99	0.008	0.057	0.0525510204081633	0	0	0	0	0.000408514772777459	16.64519	277.0623501361	0.000883275184383695	0	100	0	2.71972132904609	0	0	0	0	2.45	25.92592593
1426	0	0	0	100	0	0.0423469387755102	0.033	0	0	0	0	0.000408514772777459	11.50701	132.4112791401	0.00163405909110984	0	100	0	2.71972132904609	0	0	0	0	2.45	25.92592593
1427	0	0	0	100	0	0.055	0.0459183673469388	0	0	0	0	0.000408514772777459	19.27976	371.7091456576	0.000883275184383695	0	100	0	2.71972132904609	0	0	0	0	2.45	25.92592593
1428	0	0	0	100	0	0.00663265306122449	0.009	0	0.0043357	0	0	0.000408514772777459	12.65969	160.2677508961	0.00163405909110984	100	0	0	2.71972132904609	0	0	0	0	2.45	25.92592593
1429	-40.2067	0	0	97	0.595	0.062	0.0428571428571429	0.0402067	0.0066365	-4.7488	162	0.000408514772777459	3.559436	12.669584638096	0.000883275184383695	100	0	0	2.71972132904609	0.732116786505732	1.05	0.17	0	2.45	25.92592593
1430	0	0	0	97	0.595	0.0428571428571429	0.048	0	0.006039925	-44.25	162	0.000408514772777459	3.559436	12.669584638096	0.00163405909110984	100	0	0	2.71972132904609	0	1.05	0.17	0	2.45	25.92592593
1431	0	0	0	100	0.185	0.0403061224489796	0.043	0	0.008486825	-2.25	-1	0.000408514772777459	8.006447	64.103193563809	0.00163405909110984	34	55	0	2.71972132904609	0	0.1675	0.0625	0	2.45	25.92592593
1432	0	0	0	100	0.009	0.0494897959183673	0.011	0	0	0	0	0.000408514772777459	23.85666	569.1402263556	0.00163405909110984	0	100	0	2.71972132904609	0	0.0025	0.0175	0	2.45	25.92592593
1433	0	0	0	100	0	0.0397959183673469	0.007	0	0	0	0	0.000408514772777459	32.61119	1063.4897132161	0.00163405909110984	0	100	0	2.71972132904609	0	0	0	0	2.45	25.92592593
1434	0	0	0	100	0	0.052	0.048469387755102	0	0	0	0	0.000408514772777459	42.07391	1770.2139026881	0.000883275184383695	0	100	0	2.71972132904609	0	0	0	0	2.45	25.92592593
1435	0	0	0	99	0.008	0.057	0.0525510204081633	0	0	0	0	0.000408514772777459	16.64519	277.0623501361	0.000883275184383695	0	100	0	2.71972132904609	0	0	0	0	2.45	25.92592593
1436	0	0	0	100	0	0.055	0.0423469387755102	0	0	0	0	0.000408514772777459	11.50701	132.4112791401	0.000883275184383695	0	100	0	2.71972132904609	0	0	0	0	2.45	25.92592593
1437	0	0	0	100	0.009	0.053	0.0494897959183673	0	0	0	0	0.000408514772777459	23.85666	569.1402263556	0.000883275184383695	0	100	0	2.71972132904609	0	0.0025	0.0175	0	2.45	25.92592593
1438	0	0	0	100	0	0.055	0.0423469387755102	0	0	0	0	0.000408514772777459	11.50701	132.4112791401	0.000883275184383695	0	100	0	2.71972132904609	0	0	0	0	2.45	25.92592593
1439	0	0	0	97	0.595	0.062	0.0428571428571429	0	0.0103607125	-44.25	162	0.000408514772777459	3.559436	12.669584638096	0.000883275184383695	100	0	0	2.71972132904609	0	1.05	0.17	0	2.45	25.92592593
1440	0	0	0	100	0	0.0423469387755102	0.033	0	0	0	0	0.000408514772777459	11.50701	132.4112791401	0.00163405909110984	0	100	0	2.71972132904609	0	0	0	0	2.45	25.92592593
1441	0	0	0	100	0	0.052	0.0346938775510204	0	0.001301625	0	0	0.000408514772777459	9.01113	81.2004638769	0.000883275184383695	30	72	0	2.71972132904609	0	0	0	0	2.45	25.92592593
1442	0	0	0	100	0	0.0346938775510204	0.05	0	0.008729175	0	0	0.000408514772777459	9.01113	81.2004638769	0.00163405909110984	30	72	0	2.71972132904609	0	0	0	0	2.45	25.92592593
1443	0	0	0	100	0	0.055	0.0459183673469388	0	0	0	0	0.000408514772777459	19.27976	371.7091456576	0.000883275184383695	0	100	0	2.71972132904609	0	0	0	0	2.45	25.92592593
1444	0	0	0	100	0.185	0.0403061224489796	0.043	0	0.0033397	-2.25	-1	0.000408514772777459	8.006447	64.103193563809	0.00163405909110984	34	55	0	2.71972132904609	0	0.1675	0.0625	0	2.45	25.92592593
1445	0	0	0	100	0.009	0.053	0.0494897959183673	0	0	0	0	0.000408514772777459	23.85666	569.1402263556	0.000883275184383695	0	100	0	2.71972132904609	0	0.0025	0.0175	0	2.45	25.92592593
1446	0	0	0	100	0	0.055	0.0423469387755102	0	0	0	0	0.000408514772777459	11.50701	132.4112791401	0.000883275184383695	0	100	0	2.71972132904609	0	0	0	0	2.45	25.92592593
1447	0	0	0	100	0	0.006	0.00663265306122449	0	0.0011025125	0	0	0.000408514772777459	12.65969	160.2677508961	0.000883275184383695	100	0	0	2.71972132904609	0	0	0	0	2.45	25.92592593
1448	0	0	0	100	0	0.0423469387755102	0.033	0	0.00088175	0	0	0.000408514772777459	11.50701	132.4112791401	0.00163405909110984	0	100	0	2.71972132904609	0	0	0	0	2.45	25.92592593
1449	0	0	0	99	0.008	0.057	0.0525510204081633	0	0	0	0	0.000408514772777459	16.64519	277.0623501361	0.000883275184383695	0	100	0	2.71972132904609	0	0	0	0	2.45	25.92592593
1450	0	0	0	100	0.009	0.053	0.0494897959183673	0	0	0	0	0.000408514772777459	23.85666	569.1402263556	0.000883275184383695	0	100	0	2.71972132904609	0	0.0025	0.0175	0	2.45	25.92592593
1451	0	0	0	100	0	0.0346938775510204	0.05	0	0	0	0	0.000408514772777459	9.01113	81.2004638769	0.00163405909110984	30	72	0	2.71972132904609	0	0	0	0	2.45	25.92592593
1452	0	0	0	99	0.008	0.057	0.0525510204081633	0	0	0	0	0.000408514772777459	16.64519	277.0623501361	0.000883275184383695	0	100	0	2.71972132904609	0	0	0	0	2.45	25.92592593
1453	0	0	0	100	0	0.055	0.0423469387755102	0	0	0	0	0.000408514772777459	11.50701	132.4112791401	0.000883275184383695	0	100	0	2.71972132904609	0	0	0	0	2.45	25.92592593
1454	0	0	0	100	0	0.0346938775510204	0.05	0	0.00493765	0	0	0.000408514772777459	9.01113	81.2004638769	0.00163405909110984	30	72	0	2.71972132904609	0	0	0	0	2.45	25.92592593
1455	0	0	0	100	0	0.055	0.0459183673469388	0	0	0	0	0.000408514772777459	19.27976	371.7091456576	0.000883275184383695	0	100	0	2.71972132904609	0	0	0	0	2.45	25.92592593
1456	0	0	0	100	0	0.0397959183673469	0.007	0	0	0	0	0.000408514772777459	32.61119	1063.4897132161	0.00163405909110984	0	100	0	2.71972132904609	0	0	0	0	2.45	25.92592593
1457	7.7058	0	0	15	0.471	0.000510204081632653	0.001	0	0.0109551375	-19	48	0.00143307537976498	3.074425	9.452089080625	0	64	0	0	3.01257661342139	0	0.1825	0.7575	0.00503623633460263	2.45	75.39149888
1458	-24.3593	0	0	27	1.916	0	0.00357142857142857	0.0243593	0.005761225	-34	67	0.00143307537976498	5.216877	27.215805633129	0	6	0	12	3.01257661342139	0	1.5225	2.045	0.00503623633460263	2.45	75.39149888
1459	0	0	0	25	2.942	0.00357142857142857	0	0	0.0022853	-123.75	495	0.00143307537976498	2.098526	4.403811372676	0	3	0	0	3.01257661342139	0	0.1575	10.0675	0.00503623633460263	2.45	75.39149888
1460	0	0	0	42	0.018	0	0.0142857142857143	0	0.0030449125	-1.5	6	0.00143307537976498	10.21995	104.4473780025	0	97	0	0	3.01257661342139	0	0	0	0.00503623633460263	2.45	75.39149888
1461	0	1	0	2	0	0	0	0	0	0	0	0.00143307537976498	4.729666	22.369740471556	0	24	0	0	3.01257661342139	0	0	0	0.00503623633460263	2.45	75.39149888
1462	0	0	0	84	0.613	0.013	0.00459183673469388	0	0.0025306875	-16	5	0.00143307537976498	10.10627	102.1366933129	0	0	0	0	3.01257661342139	0	0.1725	0.4675	0.00503623633460263	2.45	75.39149888
1463	0	0	0	51	1.284	0.028	0.00408163265306122	0	0.0246723625	-133.25	522	0.00143307537976498	1.224684	1.499850899856	0	52	0	0	3.01257661342139	0	0.8275	8.16	0.00503623633460263	2.45	75.39149888
1464	7.1137	0	0	27	1.916	0.00357142857142857	0.012	0	0	-34	67	0.00143307537976498	5.216877	27.215805633129	0	6	0	12	3.01257661342139	0	1.5225	2.045	0.00503623633460263	2.45	75.39149888
1465	22.4365	1	0	51	1.284	0.00408163265306122	0	0.0087468	0.0096435375	-124.5032	522	0.00143307537976498	1.224684	1.499850899856	0	52	0	0	3.01257661342139	0	0.8275	8.16	0.00503623633460263	2.45	75.39149888
1466	77.5193	0	0	72	9.668	0.0137755102040816	0.008	0	0.0144321375	-86	1	0.00143307537976498	4.309653	18.573108980409	0	49	0	0	3.01257661342139	0	1.36	5.195	0.00503623633460263	2.45	75.39149888
1467	0	0	0	16	1.778	0	0.00153061224489796	0	0.0038245375	-29	116	0.00143307537976498	3.146914	9.903067723396	0	16	0	0	3.01257661342139	0	0.1275	0.065	0.00503623633460263	2.45	75.39149888
1468	0	0	0	2	0	0	0	0	0	0	0	0.00143307537976498	4.729666	22.369740471556	0	24	0	0	3.01257661342139	0	0	0	0.00503623633460263	2.45	75.39149888
1469	0	0	0	35	0.084	0.00408163265306122	0.017	0	0.0027463875	0	0	0.00143307537976498	14.78665	218.6450182225	0	59	0	0	3.01257661342139	0	0	0.04	0.00503623633460263	2.35	75.39149888
1470	0	0	0	27	1.916	0.00357142857142857	0.012	0	0	-34	67	0.00143307537976498	5.216877	27.215805633129	0	6	0	12	3.01257661342139	0	1.5225	2.045	0.00503623633460263	2.45	75.39149888
1471	-22.7166	0	0	46	1.356	0.018	0.00153061224489796	0.0227166	0.0200483875	-40	115	0.00143307537976498	2.300753	5.293464367009	0	15	0	0	3.01257661342139	0	0.265	2.84	0.00503623633460263	2.45	75.39149888
1472	-42.5398	0	0	78	4.492	0.053	0.00612244897959184	0.0576582	0.016576675	-299	1190	0.00143307537976498	5.580176	31.138364190976	0	11	0	6	3.01257661342139	0.402862038703948	0.7475	11.5375	0.00503623633460263	2.45	75.39149888
1473	-83.2165	0	0	72	9.668	0.009	0.0137755102040816	0.1553466	0.036739825	-63.9868	1	0.00143307537976498	4.309653	18.573108980409	0	49	0	0	3.01257661342139	0.844252786993729	1.36	5.195	0.00503623633460263	2.45	75.39149888
1474	0	0	0	2	0	0	0	0	0	0	0	0.00143307537976498	4.729666	22.369740471556	0	24	0	0	3.01257661342139	0	0	0	0.00503623633460263	2.45	75.39149888
1475	-7.1137	0	0	27	1.916	0	0.00357142857142857	0.0071137	0.0104476125	-34	67	0.00143307537976498	5.216877	27.215805633129	0	6	0	12	3.01257661342139	0	1.5225	2.045	0.00503623633460263	2.45	75.39149888
1476	0	0	0	3	0	0	0	0	0	0	0	0.00143307537976498	3.742346	14.005153583716	0	0	0	0	3.01257661342139	0	0	0	0.00503623633460263	2.45	75.39149888
1477	-83.6561	0	0	51	3.507	0.022	0.000510204081632653	0.0953379	0.0241896375	-181.4684	843	0.00143307537976498	1.4283	2.04004089	0	16	0	0	3.01257661342139	0.248312580830918	0.88	14.5025	0.00503623633460263	2.45	75.39149888
1478	0	0	0	2	0	0	0	0	0	0	0	0.00143307537976498	4.729666	22.369740471556	0	24	0	0	3.01257661342139	0	0	0	0.00503623633460263	2.45	75.39149888
1479	98.1716	0	0	72	9.668	0.0137755102040816	0.008	0.0382364	0.0103377125	-47.7636	1	0.00143307537976498	4.309653	18.573108980409	0	49	0	0	3.01257661342139	0	1.36	5.195	0.00503623633460263	2.45	75.39149888
1480	0	0	0	84	0.613	0.013	0.00459183673469388	0	0.0139932375	-16	5	0.00143307537976498	10.10627	102.1366933129	0	0	0	0	3.01257661342139	0	0.1725	0.4675	0.00503623633460263	2.45	75.39149888
1481	0	0	0	15	0.471	0.000510204081632653	0.001	0	0.00155995	-19	48	0.00143307537976498	3.074425	9.452089080625	0	64	0	0	3.01257661342139	0	0.1825	0.7575	0.00503623633460263	2.45	75.39149888
1482	22.9778	0	0	51	1.284	0.00408163265306122	0	0.0107071	0.00578	-122.5429	522	0.00143307537976498	1.224684	1.499850899856	0	52	0	0	3.01257661342139	0	0.8275	8.16	0.00503623633460263	2.45	75.39149888
1483	-29.3382	0	0	51	1.284	0.028	0.00408163265306122	0.0293382	0.0503921125	-133.25	522	0.00143307537976498	1.224684	1.499850899856	0	52	0	0	3.01257661342139	0	0.8275	8.16	0.00503623633460263	2.45	75.39149888
1484	0	0	0	3	0	0	0	0	0	0	0	0.00143307537976498	3.742346	14.005153583716	0	0	0	0	3.01257661342139	0	0	0	0.00503623633460263	2.45	75.39149888
1485	-4.8877	0	0	27	1.916	0	0.00357142857142857	0.0389761	0.0098170375	-34	67	0.00143307537976498	5.216877	27.215805633129	0	6	0	12	3.01257661342139	0.628074640613094	1.5225	2.045	0.00503623633460263	2.45	75.39149888
1486	-27.2735	1	0	78	4.492	0.053	0.00612244897959184	0.0272735	0.0285468125	-243.8937	1190	0.00143307537976498	5.580176	31.138364190976	0	11	0	6	3.01257661342139	0	0.7475	11.5375	0.00503623633460263	2.45	75.39149888
1487	0	1	0	2	0	0	0	0	0	0	0	0.00143307537976498	4.375354	19.143722625316	0	68	0	0	3.01257661342139	0	0	0	0.00503623633460263	2.45	75.39149888
1488	0	0	0	42	0.018	0	0.0142857142857143	0	0	-1.5	6	0.00143307537976498	10.21995	104.4473780025	0	97	0	0	3.01257661342139	0	0	0	0.00503623633460263	2.45	75.39149888
1489	0	0	0	25	2.942	0.00357142857142857	0	0	0.0093985	-123.75	495	0.00143307537976498	2.098526	4.403811372676	0	3	0	0	3.01257661342139	0	0.1575	10.0675	0.00503623633460263	2.45	75.39149888
1490	14.1903	0	0	15	0.471	0.005	0.000510204081632653	0.0077058	0.023225375	-19	48	0.00143307537976498	3.074425	9.452089080625	0	64	0	0	3.01257661342139	0	0.1825	0.7575	0.00503623633460263	2.45	75.39149888
1491	-7.8606	0	0	35	0.084	0.00408163265306122	0.017	0.0078606	0.0017638125	7.8606	0	0.00143307537976498	14.78665	218.6450182225	0	59	0	0	3.01257661342139	0	0	0.04	0.00503623633460263	2.35	75.39149888
1492	12.4699	0	0	72	9.668	0.0137755102040816	0.008	0.0369251	0.00909115	-49.0749	1	0.00143307537976498	4.309653	18.573108980409	0	49	0	0	3.01257661342139	0	1.36	5.195	0.00503623633460263	2.45	75.39149888
1493	24.3593	0	0	27	1.916	0.00357142857142857	0.012	0	0.0009268	-34	67	0.00143307537976498	5.216877	27.215805633129	0	6	0	12	3.01257661342139	0	1.5225	2.045	0.00503623633460263	2.45	75.39149888
1494	0	0	0	42	0.018	0.0142857142857143	0.015	0	0	-1.5	6	0.00143307537976498	10.21995	104.4473780025	0	97	0	0	3.01257661342139	0	0	0	0.00503623633460263	2.45	75.39149888
1495	-12.4796	0	0	15	0.471	0.000510204081632653	0.001	0.0124796	0.0093951875	-6.5204	48	0.00143307537976498	3.074425	9.452089080625	0	64	0	0	3.01257661342139	0	0.1825	0.7575	0.00503623633460263	2.45	75.39149888
1496	-20.9919	0	0	46	1.356	0.018	0.00153061224489796	0.0289727	0.0352736	-28.7162	115	0.00143307537976498	2.300753	5.293464367009	0	15	0	0	3.01257661342139	0	0.265	2.84	0.00503623633460263	2.45	75.39149888
1497	0	0	0	27	1.916	0	0.00357142857142857	0	0.0088061375	-34	67	0.00143307537976498	5.216877	27.215805633129	0	6	0	12	3.01257661342139	0	1.5225	2.045	0.00503623633460263	2.45	75.39149888
1498	0	0	0	42	0.018	0	0.0142857142857143	0	0.0030449125	-1.5	6	0.00143307537976498	10.21995	104.4473780025	0	97	0	0	3.01257661342139	0	0	0	0.00503623633460263	2.45	75.39149888
1499	25.0756	0	0	84	0.613	0.013	0.00459183673469388	0.0076352	0.0073375125	-16	5	0.00143307537976498	10.10627	102.1366933129	0	0	0	0	3.01257661342139	0	0.1725	0.4675	0.00503623633460263	2.45	75.39149888
1500	0	1	0	2	0	0	0	0	0	0	0	0.00143307537976498	4.375354	19.143722625316	0	68	0	0	3.01257661342139	0	0	0	0.00503623633460263	2.45	75.39149888
1501	0	0	0	35	0.084	0	0.00408163265306122	0	0	0	0	0.00143307537976498	14.78665	218.6450182225	0	59	0	0	3.01257661342139	0	0	0.04	0.00503623633460263	2.35	75.39149888
1502	0	0	0	25	2.942	0.011	0.00357142857142857	0	0.007233725	-123.75	495	0.00143307537976498	2.098526	4.403811372676	0	3	0	0	3.01257661342139	0	0.1575	10.0675	0.00503623633460263	2.45	75.39149888
1503	0	0	0	25	2.942	0.00357142857142857	0	0	0.002503825	-123.75	495	0.00143307537976498	2.098526	4.403811372676	0	3	0	0	3.01257661342139	0	0.1575	10.0675	0.00503623633460263	2.45	75.39149888
1504	29.3382	0	0	51	1.284	0.00408163265306122	0	0	0.0087631125	-133.25	522	0.00143307537976498	1.224684	1.499850899856	0	52	0	0	3.01257661342139	0	0.8275	8.16	0.00503623633460263	2.45	75.39149888
1505	0	0	0	15	0.471	0.000510204081632653	0.001	0	0.00155995	-19	48	0.00143307537976498	3.074425	9.452089080625	0	64	0	0	3.01257661342139	0	0.1825	0.7575	0.00503623633460263	2.45	75.39149888
1506	0	0	0	3	0	0	0	0	0	0	0	0.00143307537976498	3.742346	14.005153583716	0	0	0	0	3.01257661342139	0	0	0	0.00503623633460263	2.45	75.39149888
1507	3.1744	0	0	51	3.507	0.022	0.000510204081632653	0.0211279	0.03125715	-210.75	843	0.00143307537976498	1.4283	2.04004089	0	16	0	0	3.01257661342139	0	0.88	14.5025	0.00503623633460263	2.45	75.39149888
1508	0	0	0	25	2.942	0.011	0.00357142857142857	0	0.0130000625	-123.75	495	0.00143307537976498	2.098526	4.403811372676	0	3	0	0	3.01257661342139	0	0.1575	10.0675	0.00503623633460263	2.45	75.39149888
1509	0	0	0	16	1.778	0.00153061224489796	0.001	0	0.000874825	-29	116	0.00143307537976498	3.146914	9.903067723396	0	16	0	0	3.01257661342139	0	0.1275	0.065	0.00503623633460263	2.45	75.39149888
1510	0	0	0	35	0.084	0.00408163265306122	0.017	0	0.0027463875	0	0	0.00143307537976498	14.78665	218.6450182225	0	59	0	0	3.01257661342139	0	0	0.04	0.00503623633460263	2.35	75.39149888
1511	38.9761	0	0	27	1.916	0.00357142857142857	0.012	0	0.0009268	-34	67	0.00143307537976498	5.216877	27.215805633129	0	6	0	12	3.01257661342139	0	1.5225	2.045	0.00503623633460263	2.45	75.39149888
1512	-77.5193	0	0	72	9.668	0.009	0.0137755102040816	0.0775193	0.0519584	-86	1	0.00143307537976498	4.309653	18.573108980409	0	49	0	0	3.01257661342139	0	1.36	5.195	0.00503623633460263	2.45	75.39149888
1513	-103.4331	0	0	72	9.668	0.009	0.0137755102040816	0.136408	0.041736	-47.7636	1	0.00143307537976498	4.309653	18.573108980409	0	49	0	0	3.01257661342139	0	1.36	5.195	0.00503623633460263	2.45	75.39149888
1514	0	1	0	16	1.778	0.00153061224489796	0.001	0	0.003626475	-29	116	0.00143307537976498	3.146914	9.903067723396	0	16	0	0	3.01257661342139	0	0.1275	0.065	0.00503623633460263	2.45	75.39149888
1515	0	0	0	42	0.018	0.0142857142857143	0.015	0	0.0017638125	-1.5	6	0.00143307537976498	10.21995	104.4473780025	0	97	0	0	3.01257661342139	0	0	0	0.00503623633460263	2.45	75.39149888
1516	57.6582	0	0	78	4.492	0.00612244897959184	0.001	0	0.02815955	-299	1190	0.00143307537976498	5.580176	31.138364190976	0	11	0	6	3.01257661342139	0	0.7475	11.5375	0.00503623633460263	2.45	75.39149888
1517	7.7356	0	0	25	2.942	0.011	0.00357142857142857	0	0.024748725	-123.75	495	0.00143307537976498	2.098526	4.403811372676	0	3	0	0	3.01257661342139	0	0.1575	10.0675	0.00503623633460263	2.45	75.39149888
1518	14.9486	1	0	46	1.356	0.00153061224489796	0.001	0	0.007749975	-40	115	0.00143307537976498	2.300753	5.293464367009	0	15	0	0	3.01257661342139	0	0.265	2.84	0.00503623633460263	2.45	75.39149888
1519	-52.0066	1	0	51	3.507	0.022	0.000510204081632653	0.059328	0.0236425625	-196.1629	843	0.00143307537976498	1.4283	2.04004089	0	16	0	0	3.01257661342139	0	0.88	14.5025	0.00503623633460263	2.45	75.39149888
1520	0	0	0	3	0	0	0	0	0	0	0	0.00143307537976498	3.742346	14.005153583716	0	0	0	0	3.01257661342139	0	0	0	0.00503623633460263	2.45	75.39149888
1521	-20.5318	0	0	16	1.778	0	0.00153061224489796	0.0305963	0.032729825	-22.0014	116	0.00143307537976498	3.146914	9.903067723396	0	16	0	0	3.01257661342139	0	0.1275	0.065	0.00503623633460263	2.45	75.39149888
1522	0	0	0	2	0	0	0	0	0	0	0	0.00143307537976498	4.729666	22.369740471556	0	24	0	0	3.01257661342139	0	0	0	0.00503623633460263	2.45	75.39149888
1523	0	0	0	16	1.778	0	0.00153061224489796	0	0.0038245375	-29	116	0.00143307537976498	3.146914	9.903067723396	0	16	0	0	3.01257661342139	0	0.1275	0.065	0.00503623633460263	2.45	75.39149888
1524	23.5977	0	0	16	1.778	0.00153061224489796	0.001	0.0069986	0.004162125	-22.0014	116	0.00143307537976498	3.146914	9.903067723396	0	16	0	0	3.01257661342139	0	0.1275	0.065	0.00503623633460263	2.45	75.39149888
1525	0	0	0	78	4.492	0.053	0.00612244897959184	0	0.0512931875	-299	1190	0.00143307537976498	5.580176	31.138364190976	0	11	0	6	3.01257661342139	0	0.7475	11.5375	0.00503623633460263	2.45	75.39149888
1526	0	0	0	51	1.284	0.00408163265306122	0	0	0.004255125	-133.25	522	0.00143307537976498	1.224684	1.499850899856	0	52	0	0	3.01257661342139	0	0.8275	8.16	0.00503623633460263	2.45	75.39149888
1527	0	0	0	2	0	0.001	0	0	0	0	0	0.00143307537976498	4.375354	19.143722625316	0	68	0	0	3.01257661342139	0	0	0	0.00503623633460263	2.45	75.39149888
1528	0	0	0	25	2.942	0.00357142857142857	0	0	0.0077631125	-123.75	495	0.00143307537976498	2.098526	4.403811372676	0	3	0	0	3.01257661342139	0	0.1575	10.0675	0.00503623633460263	2.45	75.39149888
1529	0	0	0	2	0	0.001	0	0	0	0	0	0.00143307537976498	4.375354	19.143722625316	0	68	0	0	3.01257661342139	0	0	0	0.00503623633460263	2.45	75.39149888
1530	0	0	0	21	0	0.00102040816326531	0.007	0	0	0	0	0.00143307537976498	10.5247	110.76931009	0	90	0	0	3.01257661342139	0	0	0	0.00503623633460263	2.35	75.39149888
1531	0	0	0	35	0.084	0	0.00408163265306122	0	0	0	0	0.00143307537976498	14.78665	218.6450182225	0	59	0	0	3.01257661342139	0	0	0.04	0.00503623633460263	2.35	75.39149888
1532	0	0	0	15	0.471	0.005	0.000510204081632653	0	0.000963225	-19	48	0.00143307537976498	3.074425	9.452089080625	0	64	0	0	3.01257661342139	0	0.1825	0.7575	0.00503623633460263	2.45	75.39149888
1533	-38.9898	0	0	51	3.507	0.022	0.000510204081632653	0.0389898	0.0241384375	-190.2468	843	0.00143307537976498	1.4283	2.04004089	0	16	0	0	3.01257661342139	0.798988453390374	0.88	14.5025	0.00503623633460263	2.45	75.39149888
1534	18.7928	0	0	93	3.782	0.0102040816326531	0.005	0	0.0291569375	-345	1212	0.00143307537976498	8.011333	64.181456436889	0	0	0	34	3.01257661342139	0	1.71	1.095	0.00503623633460263	2.45	75.39149888
1535	0	0	0	42	0.018	0.0142857142857143	0.015	0	0.0009268	-1.5	6	0.00143307537976498	10.21995	104.4473780025	0	97	0	0	3.01257661342139	0	0	0	0.00503623633460263	2.45	75.39149888
1536	0	0	0	16	1.778	0	0.00153061224489796	0	0.032932775	-29	116	0.00143307537976498	3.146914	9.903067723396	0	16	0	0	3.01257661342139	0	0.1275	0.065	0.00503623633460263	2.45	75.39149888
1537	39.0621	0	0	84	0.613	0.013	0.00459183673469388	0	0.0082320125	-16	5	0.00143307537976498	10.10627	102.1366933129	0	0	0	0	3.01257661342139	0	0.1725	0.4675	0.00503623633460263	2.45	75.39149888
1538	-14.1105	0	0	35	0.084	0.00408163265306122	0.017	0.0141105	0.000982575	14.1105	0	0.00143307537976498	14.78665	218.6450182225	0	59	0	0	3.01257661342139	0	0	0.04	0.00503623633460263	2.35	75.39149888
1539	0	0	0	15	0.471	0.005	0.000510204081632653	0	0.000963225	-19	48	0.00143307537976498	3.074425	9.452089080625	0	64	0	0	3.01257661342139	0	0.1825	0.7575	0.00503623633460263	2.45	75.39149888
1540	0	0	0	42	0.018	0	0.0142857142857143	0	0	-1.5	6	0.00143307537976498	10.21995	104.4473780025	0	97	0	0	3.01257661342139	0	0	0	0.00503623633460263	2.45	75.39149888
1541	0	0	0	78	4.492	0.00612244897959184	0.001	0	0.0298962625	-299	1190	0.00143307537976498	5.580176	31.138364190976	0	11	0	6	3.01257661342139	0	0.7475	11.5375	0.00503623633460263	2.45	75.39149888
1542	-8.9554	0	0	93	3.782	0.03	0.0102040816326531	0.0089554	0.0366005625	-345	1212	0.00143307537976498	8.011333	64.181456436889	0	0	0	34	3.01257661342139	0	1.71	1.095	0.00503623633460263	2.45	75.39149888
1543	19.5513	0	0	15	0.471	0.005	0.000510204081632653	0	0.026057175	-6.5204	48	0.00143307537976498	3.074425	9.452089080625	0	64	0	0	3.01257661342139	0	0.1825	0.7575	0.00503623633460263	2.45	75.39149888
1544	0	0	0	21	0	0.00102040816326531	0.007	0	0.0017638125	0	0	0.00143307537976498	10.5247	110.76931009	0	90	0	0	3.01257661342139	0	0	0	0.00503623633460263	2.35	75.39149888
1545	10.9187	0	0	35	0.084	0	0.00408163265306122	0	0	7.8606	0	0.00143307537976498	14.78665	218.6450182225	0	59	0	0	3.01257661342139	0	0	0.04	0.00503623633460263	2.35	75.39149888
1546	0	0	0	3	0	0	0	0	0	0	0	0.00143307537976498	3.742346	14.005153583716	0	0	0	0	3.01257661342139	0	0	0	0.00503623633460263	2.45	75.39149888
1547	0	0	0	21	0	0	0.00102040816326531	0	0	0	0	0.00143307537976498	10.5247	110.76931009	0	90	0	0	3.01257661342139	0	0	0	0.00503623633460263	2.35	75.39149888
1548	-18.7928	0	0	93	3.782	0.03	0.0102040816326531	0.0187928	0.0281636125	-345	1212	0.00143307537976498	8.011333	64.181456436889	0	0	0	34	3.01257661342139	0	1.71	1.095	0.00503623633460263	2.45	75.39149888
1549	-31.672	0	0	72	9.668	0.009	0.0137755102040816	0.049395	0.0471224625	-49.0749	1	0.00143307537976498	4.309653	18.573108980409	0	49	0	0	3.01257661342139	0	1.36	5.195	0.00503623633460263	2.45	75.39149888
1550	0	0	0	2	0	0	0	0	0	0	0	0.00143307537976498	4.375354	19.143722625316	0	68	0	0	3.01257661342139	0	0	0	0.00503623633460263	2.45	75.39149888
1551	0.561999999999999	0	0	46	1.356	0.018	0.00153061224489796	0.0149486	0.0374572125	-40	115	0.00143307537976498	2.300753	5.293464367009	0	15	0	0	3.01257661342139	0	0.265	2.84	0.00503623633460263	2.45	75.39149888
1552	0	0	0	84	0.613	0.00459183673469388	0.015	0	0.007565825	-16	5	0.00143307537976498	10.10627	102.1366933129	0	0	0	0	3.01257661342139	0	0.1725	0.4675	0.00503623633460263	2.45	75.39149888
1553	0	0	0	2	0	0	0	0	0	0	0	0.00143307537976498	4.729666	22.369740471556	0	24	0	0	3.01257661342139	0	0	0	0.00503623633460263	2.45	75.39149888
1554	7.6352	0	0	84	0.613	0.00459183673469388	0.015	0	0	-16	5	0.00143307537976498	10.10627	102.1366933129	0	0	0	0	3.01257661342139	0	0.1725	0.4675	0.00503623633460263	2.45	75.39149888
1555	0	0	0	2	0	0.001	0	0	0	0	0	0.00143307537976498	4.375354	19.143722625316	0	68	0	0	3.01257661342139	0	0	0	0.00503623633460263	2.45	75.39149888
1556	15.6831	0	0	93	3.782	0.03	0.0102040816326531	0.0394281	0.0203886	-345	1212	0.00143307537976498	8.011333	64.181456436889	0	0	0	34	3.01257661342139	0	1.71	1.095	0.00503623633460263	2.45	75.39149888
1557	-29.5398	1	0	93	3.782	0.0102040816326531	0.005	0.1148752	0.0069118625	-230.1248	1212	0.00143307537976498	8.011333	64.181456436889	0	0	0	34	3.01257661342139	0.923194040140953	1.71	1.095	0.00503623633460263	2.45	75.39149888
1558	0	0	0	3	0	0	0	0	0	0	0	0.00143307537976498	3.742346	14.005153583716	0	0	0	0	3.01257661342139	0	0	0	0.00503623633460263	2.45	75.39149888
1559	0	0	0	1	0.019	0.000510204081632653	0	0	0.0017638125	0	0	0.00143307537976498	9.71005	94.2850710025	0	65	0	0	3.01257661342139	0	0	0	0.00503623633460263	2.35	75.39149888
1560	0	0	0	3	0	0	0	0	0	0	0	0.00143307537976498	3.742346	14.005153583716	0	0	0	0	3.01257661342139	0	0	0	0.00503623633460263	2.45	75.39149888
1561	0	0	0	1	0.028	0	0	0	0	-4.75	19	0.00143307537976498	3.600332	12.962390510224	0	0	0	0	3.01257661342139	0	0	0	0.00503623633460263	2.45	75.39149888
1562	0	0	0	84	0.613	0.00459183673469388	0.015	0	0	-16	5	0.00143307537976498	10.10627	102.1366933129	0	0	0	0	3.01257661342139	0	0.1725	0.4675	0.00503623633460263	2.45	75.39149888
1563	0	0	0	35	0.084	0	0.00408163265306122	0	0	14.1105	0	0.00143307537976498	14.78665	218.6450182225	0	59	0	0	3.01257661342139	0	0	0.04	0.00503623633460263	2.35	75.39149888
1564	133.3334	1	0	72	9.668	0.0137755102040816	0.008	0.0220132	0.0102700125	-63.9868	1	0.00143307537976498	4.309653	18.573108980409	0	49	0	0	3.01257661342139	0	1.36	5.195	0.00503623633460263	2.45	75.39149888
1565	0	0	0	39	3.742	0	0.0122448979591837	0	0.0013811375	-43.75	110	0.00143307537976498	4.346334	18.890619239556	0	0	0	8	3.01257661342139	0	0.7325	2.24	0.00503623633460263	2.45	75.39149888
1566	71.3793	0	0	93	3.782	0.03	0.0102040816326531	0.0853354	0.01698545	-230.1248	1212	0.00143307537976498	8.011333	64.181456436889	0	0	0	34	3.01257661342139	0.428362672466526	1.71	1.095	0.00503623633460263	2.45	75.39149888
1567	22.7166	0	0	46	1.356	0.00153061224489796	0.001	0	0.005070675	-40	115	0.00143307537976498	2.300753	5.293464367009	0	15	0	0	3.01257661342139	0	0.265	2.84	0.00503623633460263	2.45	75.39149888
1568	18.4866	0	0	51	3.507	0.000510204081632653	0	0.0205032	0.0054835875	-190.2468	843	0.00143307537976498	1.4283	2.04004089	0	16	0	0	3.01257661342139	1	0.88	14.5025	0.00503623633460263	2.45	75.39149888
1569	0	0	0	46	1.356	0.00153061224489796	0.001	0	0.005070675	-40	115	0.00143307537976498	2.300753	5.293464367009	0	15	0	0	3.01257661342139	0	0.265	2.84	0.00503623633460263	2.45	75.39149888
1570	17.6889	0	0	46	1.356	0.00153061224489796	0.001	0.0112838	0.005654375	-28.7162	115	0.00143307537976498	2.300753	5.293464367009	0	15	0	0	3.01257661342139	0	0.265	2.84	0.00503623633460263	2.45	75.39149888
1571	0	0	0	10	1.744	0	0.00663265306122449	0	0.007207275	-4	-20	0.00143307537976498	3.509439	12.316162094721	0	3	0	0	3.01257661342139	0	0.0125	1.8425	0.00503623633460263	2.45	75.39149888
1572	0	0	0	21	0	0	0.00102040816326531	0	0	0	0	0.00143307537976498	10.5247	110.76931009	0	90	0	0	3.01257661342139	0	0	0	0.00503623633460263	2.35	75.39149888
1573	0	0	0	25	2.942	0.011	0.00357142857142857	0	0.0199756125	-123.75	495	0.00143307537976498	2.098526	4.403811372676	0	3	0	0	3.01257661342139	0	0.1575	10.0675	0.00503623633460263	2.45	75.39149888
1574	0	0	0	10	0.64	0.005	0.00204081632653061	0	0.0042551375	-12	48	0.00143307537976498	2.069218	4.281663131524	0	0	0	0	3.01257661342139	0	0	2.1825	0.00503623633460263	2.45	75.39149888
1575	0	0	0	78	4.492	0.053	0.00612244897959184	0	0.0106164625	-299	1190	0.00143307537976498	5.580176	31.138364190976	0	11	0	6	3.01257661342139	0	0.7475	11.5375	0.00503623633460263	2.45	75.39149888
1576	0	0	0	84	0.613	0.00459183673469388	0.015	0	0.007565825	-16	5	0.00143307537976498	10.10627	102.1366933129	0	0	0	0	3.01257661342139	0	0.1725	0.4675	0.00503623633460263	2.45	75.39149888
1577	0	0	0	46	1.356	0.018	0.00153061224489796	0	0.0293073125	-40	115	0.00143307537976498	2.300753	5.293464367009	0	15	0	0	3.01257661342139	0	0.265	2.84	0.00503623633460263	2.45	75.39149888
1578	0	0	0	2	0	0	0	0	0	0	0	0.00143307537976498	4.729666	22.369740471556	0	24	0	0	3.01257661342139	0	0	0	0.00503623633460263	2.45	75.39149888
1579	0	0	0	2	0	0.001	0	0	0	0	0	0.00143307537976498	4.375354	19.143722625316	0	68	0	0	3.01257661342139	0	0	0	0.00503623633460263	2.45	75.39149888
1580	0	0	0	21	0	0.00102040816326531	0.007	0	0	0	0	0.00143307537976498	10.5247	110.76931009	0	90	0	0	3.01257661342139	0	0	0	0.00503623633460263	2.35	75.39149888
1581	21.1279	0	0	51	3.507	0.000510204081632653	0	0	0.009384875	-210.75	843	0.00143307537976498	1.4283	2.04004089	0	16	0	0	3.01257661342139	0	0.88	14.5025	0.00503623633460263	2.45	75.39149888
1582	0	0	0	10	0.64	0.00204081632653061	0	0	0	-12	48	0.00143307537976498	2.069218	4.281663131524	0	0	0	0	3.01257661342139	0	0	2.1825	0.00503623633460263	2.45	75.39149888
1583	44.7409	0	0	51	3.507	0.000510204081632653	0	0.0145871	0.0075614875	-196.1629	843	0.00143307537976498	1.4283	2.04004089	0	16	0	0	3.01257661342139	0	0.88	14.5025	0.00503623633460263	2.45	75.39149888
1584	0	0	0	3	0	0	0	0	0	0	0	0.00143307537976498	3.742346	14.005153583716	0	0	0	0	3.01257661342139	0	0	0	0.00503623633460263	2.45	75.39149888
1585	8.9554	0	0	93	3.782	0.0102040816326531	0.005	0	0.0215911125	-345	1212	0.00143307537976498	8.011333	64.181456436889	0	0	0	34	3.01257661342139	0	1.71	1.095	0.00503623633460263	2.45	75.39149888
1586	39.4281	1	0	93	3.782	0.0102040816326531	0.005	0	0.0159664125	-345	1212	0.00143307537976498	8.011333	64.181456436889	0	0	0	34	3.01257661342139	0	1.71	1.095	0.00503623633460263	2.45	75.39149888
1587	-33.6849	0	0	51	1.284	0.028	0.00408163265306122	0.0336849	0.031164025	-122.5429	522	0.00143307537976498	1.224684	1.499850899856	0	52	0	0	3.01257661342139	0	0.8275	8.16	0.00503623633460263	2.45	75.39149888
1588	0	0	0	10	0.64	0.005	0.00204081632653061	0	0.00641935	-12	48	0.00143307537976498	2.069218	4.281663131524	0	0	0	0	3.01257661342139	0	0	2.1825	0.00503623633460263	2.45	75.39149888
1589	0	0	0	42	0.018	0.0142857142857143	0.015	0	0	-1.5	6	0.00143307537976498	10.21995	104.4473780025	0	97	0	0	3.01257661342139	0	0	0	0.00503623633460263	2.45	75.39149888
1590	0	0	0	2	0	0	0	0	0	0	0	0.00143307537976498	4.375354	19.143722625316	0	68	0	0	3.01257661342139	0	0	0	0.00503623633460263	2.45	75.39149888
1591	-27.8328	0	0	78	4.492	0.00612244897959184	0.001	0.0551063	0.0025102125	-243.8937	1190	0.00143307537976498	5.580176	31.138364190976	0	11	0	6	3.01257661342139	1	0.7475	11.5375	0.00503623633460263	2.45	75.39149888
1592	12.6103	0	0	98	0.035	0.0188775510204082	0.02	0	0	-2.75	-13	0.00143307537976498	14.49327	210.0548752929	0	0	0	0	3.01257661342139	0	0	0.02	0.00503623633460263	2.45	75.39149888
1593	0	0	0	10	1.744	0.00663265306122449	0	0	0.0069118625	-4	-20	0.00143307537976498	3.509439	12.316162094721	0	3	0	0	3.01257661342139	0	0.0125	1.8425	0.00503623633460263	2.45	75.39149888
1594	0	0	0	21	0	0.00102040816326531	0.007	0	0.0017638125	0	0	0.00143307537976498	10.5247	110.76931009	0	90	0	0	3.01257661342139	0	0	0	0.00503623633460263	2.35	75.39149888
1595	-26.0106	0	0	10	0.64	0.005	0.00204081632653061	0.0340411	0.015950025	-12	48	0.00143307537976498	2.069218	4.281663131524	0	0	0	0	3.01257661342139	0	0	2.1825	0.00503623633460263	2.45	75.39149888
1596	0	0	0	17	0.003	0.00510204081632653	0.003	0	0	-0.75	3	0.00143307537976498	10.75373	115.6427089129	0	0	0	1	3.01257661342139	0	0	0	0.00503623633460263	2.45	75.39149888
1597	0	0	0	21	0	0	0.00102040816326531	0	0	0	0	0.00143307537976498	10.5247	110.76931009	0	90	0	0	3.01257661342139	0	0	0	0.00503623633460263	2.35	75.39149888
1598	-31.1833	0	0	51	1.284	0.028	0.00408163265306122	0.0311833	0.0319010625	-124.5032	522	0.00143307537976498	1.224684	1.499850899856	0	52	0	0	3.01257661342139	0	0.8275	8.16	0.00503623633460263	2.45	75.39149888
1599	0	0	0	10	0.64	0.00204081632653061	0	0	0.00155995	-12	48	0.00143307537976498	2.069218	4.281663131524	0	0	0	0	3.01257661342139	0	0	2.1825	0.00503623633460263	2.45	75.39149888
1600	0	0	0	17	0.003	0	0.00510204081632653	0	0.003773675	-0.75	3	0.00143307537976498	10.75373	115.6427089129	0	0	0	1	3.01257661342139	0	0	0	0.00503623633460263	2.45	75.39149888
1601	0	0	0	1	0.028	0	0	0	0	-4.75	19	0.00143307537976498	3.600332	12.962390510224	0	0	0	0	3.01257661342139	0	0	0	0.00503623633460263	2.45	75.39149888
1602	0	1	0	1	0.028	0	0	0	0	-4.75	19	0.00143307537976498	3.600332	12.962390510224	0	0	0	0	3.01257661342139	0	0	0	0.00503623633460263	2.45	75.39149888
1603	0	0	0	16	1.778	0.00153061224489796	0.001	0	0.000874825	-29	116	0.00143307537976498	3.146914	9.903067723396	0	16	0	0	3.01257661342139	0	0.1275	0.065	0.00503623633460263	2.45	75.39149888
1604	0	0	0	2	0	0	0	0	0	0	0	0.00143307537976498	4.729666	22.369740471556	0	24	0	0	3.01257661342139	0	0	0	0.00503623633460263	2.45	75.39149888
1605	-42.4388	0	0	10	1.744	0.00663265306122449	0	0.0424388	0.0159664125	38.4388	-20	0.00143307537976498	3.509439	12.316162094721	0	3	0	0	3.01257661342139	0	0.0125	1.8425	0.00503623633460263	2.45	75.39149888
1606	0	0	0	98	0.035	0.012	0.0188775510204082	0	0.0054410375	-2.75	-13	0.00143307537976498	14.49327	210.0548752929	0	0	0	0	3.01257661342139	0	0	0.02	0.00503623633460263	2.45	75.39149888
1607	0	0	0	1	0	0.001	0	0	0	0	0	0.00143307537976498	2.655919	7.053905734561	0	33	0	0	3.01257661342139	0	0	0	0.00503623633460263	2.45	75.39149888
1608	0	0	0	10	0.64	0.005	0.00204081632653061	0	0.0231747125	-12	48	0.00143307537976498	2.069218	4.281663131524	0	0	0	0	3.01257661342139	0	0	2.1825	0.00503623633460263	2.45	75.39149888
1609	0	0	0	17	0.003	0.00510204081632653	0.003	0	0	-0.75	3	0.00143307537976498	10.75373	115.6427089129	0	0	0	1	3.01257661342139	0	0	0	0.00503623633460263	2.45	75.39149888
1610	0	0	0	1	0	0	0	0	0	0	0	0.00143307537976498	2.655919	7.053905734561	0	33	0	0	3.01257661342139	0	0	0	0.00503623633460263	2.45	75.39149888
1611	0	0	0	1	0	0	0	0	0	0	0	0.00143307537976498	2.655919	7.053905734561	0	33	0	0	3.01257661342139	0	0	0	0.00503623633460263	2.45	75.39149888
1612	34.0411	0	0	10	0.64	0.00204081632653061	0	0	0.0036602	-12	48	0.00143307537976498	2.069218	4.281663131524	0	0	0	0	3.01257661342139	0	0	2.1825	0.00503623633460263	2.45	75.39149888
1613	0	0	0	17	0.003	0.00510204081632653	0.003	0	0	-0.75	3	0.00143307537976498	10.75373	115.6427089129	0	0	0	1	3.01257661342139	0	0	0	0.00503623633460263	2.45	75.39149888
1614	0	0	0	1	0.028	0	0	0	0	-4.75	19	0.00143307537976498	3.600332	12.962390510224	0	0	0	0	3.01257661342139	0	0	0	0.00503623633460263	2.45	75.39149888
1615	0	0	0	17	0.003	0	0.00510204081632653	0	0.0008892125	-0.75	3	0.00143307537976498	10.75373	115.6427089129	0	0	0	1	3.01257661342139	0	0	0	0.00503623633460263	2.45	75.39149888
1616	0	0	0	10	1.744	0	0.00663265306122449	0	0.0192553375	38.4388	-20	0.00143307537976498	3.509439	12.316162094721	0	3	0	0	3.01257661342139	0	0.0125	1.8425	0.00503623633460263	2.45	75.39149888
1617	0	0	0	10	1.744	0.00663265306122449	0	0	0.00530485	-4	-20	0.00143307537976498	3.509439	12.316162094721	0	3	0	0	3.01257661342139	0	0.0125	1.8425	0.00503623633460263	2.45	75.39149888
1618	0	0	0	78	4.492	0.00612244897959184	0.001	0	0.0121931375	-299	1190	0.00143307537976498	5.580176	31.138364190976	0	11	0	6	3.01257661342139	0	0.7475	11.5375	0.00503623633460263	2.45	75.39149888
1619	0	0	0	1	0.019	0.000510204081632653	0	0	0.0017638125	0	0	0.00143307537976498	9.71005	94.2850710025	0	65	0	0	3.01257661342139	0	0	0	0.00503623633460263	2.35	75.39149888
1620	10.4476	0	0	98	0.035	0.012	0.0188775510204082	0.0126103	0.0018436125	-2.75	-13	0.00143307537976498	14.49327	210.0548752929	0	0	0	0	3.01257661342139	0	0	0.02	0.00503623633460263	2.45	75.39149888
1621	0	0	0	1	0.028	0.002	0	0	0	-4.75	19	0.00143307537976498	3.600332	12.962390510224	0	0	0	0	3.01257661342139	0	0	0	0.00503623633460263	2.45	75.39149888
1622	0	0	0	1	0.028	0.002	0	0	0	-4.75	19	0.00143307537976498	3.600332	12.962390510224	0	0	0	0	3.01257661342139	0	0	0	0.00503623633460263	2.45	75.39149888
1623	0	0	0	1	0.028	0.002	0	0	0	-4.75	19	0.00143307537976498	3.600332	12.962390510224	0	0	0	0	3.01257661342139	0	0	0	0.00503623633460263	2.45	75.39149888
1624	0	0	0	1	0.028	0.002	0	0	0	-4.75	19	0.00143307537976498	3.600332	12.962390510224	0	0	0	0	3.01257661342139	0	0	0	0.00503623633460263	2.45	75.39149888
1625	0	0	0	10	0.64	0.00204081632653061	0	0	0.0063395	-12	48	0.00143307537976498	2.069218	4.281663131524	0	0	0	0	3.01257661342139	0	0	2.1825	0.00503623633460263	2.45	75.39149888
1626	0	0	0	98	0.035	0.0188775510204082	0.02	0	0	-2.75	-13	0.00143307537976498	14.49327	210.0548752929	0	0	0	0	3.01257661342139	0	0	0.02	0.00503623633460263	2.45	75.39149888
1627	0	0	0	98	0.035	0.0188775510204082	0.02	0	0	-2.75	-13	0.00143307537976498	14.49327	210.0548752929	0	0	0	0	3.01257661342139	0	0	0.02	0.00503623633460263	2.45	75.39149888
1628	0	0	0	10	1.744	0	0.00663265306122449	0	0.0013811375	-4	-20	0.00143307537976498	3.509439	12.316162094721	0	3	0	0	3.01257661342139	0	0.0125	1.8425	0.00503623633460263	2.45	75.39149888
1629	0	0	0	21	0	0	0.00102040816326531	0	0	0	0	0.00143307537976498	10.5247	110.76931009	0	90	0	0	3.01257661342139	0	0	0	0.00503623633460263	2.35	75.39149888
1630	0	0	0	26	0.386	0	0.0086734693877551	0	0	0	0	0.00143307537976498	5.081233	25.818928800289	0	10	0	0	3.01257661342139	0	0	0	0.00503623633460263	2.45	75.39149888
1631	0	0	0	4	0.027	0	0	0	0	0	0	0.00143307537976498	3.767195	14.191758168025	0	0	0	0	3.01257661342139	0	0	0	0.00503623633460263	2.45	75.39149888
1632	0	0	0	98	0.035	0.0188775510204082	0.02	0	0	-2.75	-13	0.00143307537976498	14.49327	210.0548752929	0	0	0	0	3.01257661342139	0	0	0.02	0.00503623633460263	2.45	75.39149888
1633	-1.807	1	0	39	3.742	0.0122448979591837	0.002	0.0128561	0.02059105	-30.8939	110	0.00143307537976498	4.346334	18.890619239556	0	0	0	8	3.01257661342139	0	0.7325	2.24	0.00503623633460263	2.45	75.39149888
1634	0	0	0	1	0	0.001	0	0	0	0	0	0.00143307537976498	2.655919	7.053905734561	0	33	0	0	3.01257661342139	0	0	0	0.00503623633460263	2.45	75.39149888
1635	0	0	0	1	0	0.001	0	0	0	0	0	0.00143307537976498	2.655919	7.053905734561	0	33	0	0	3.01257661342139	0	0	0	0.00503623633460263	2.45	75.39149888
1636	0	0	0	17	0.003	0	0.00510204081632653	0	0.0034199	-0.75	3	0.00143307537976498	10.75373	115.6427089129	0	0	0	1	3.01257661342139	0	0	0	0.00503623633460263	2.45	75.39149888
1637	0	0	0	17	0.003	0.00510204081632653	0.003	0	0	-0.75	3	0.00143307537976498	10.75373	115.6427089129	0	0	0	1	3.01257661342139	0	0	0	0.00503623633460263	2.45	75.39149888
1638	0	0	0	17	0.003	0	0.00510204081632653	0	0	-0.75	3	0.00143307537976498	10.75373	115.6427089129	0	0	0	1	3.01257661342139	0	0	0	0.00503623633460263	2.45	75.39149888
1639	0	0	0	4	0.027	0	0	0	0	0	0	0.00143307537976498	3.767195	14.191758168025	0	0	0	0	3.01257661342139	0	0	0	0.00503623633460263	2.45	75.39149888
1640	0	0	0	1	0.019	0.000510204081632653	0	0	0	0	0	0.00143307537976498	9.71005	94.2850710025	0	65	0	0	3.01257661342139	0	0	0	0.00503623633460263	2.35	75.39149888
1641	0	0	0	26	0.386	0	0.0086734693877551	0	0.0030449125	0	0	0.00143307537976498	5.081233	25.818928800289	0	10	0	0	3.01257661342139	0	0	0	0.00503623633460263	2.45	75.39149888
1642	0	0	0	4	0.027	0	0	0	0	0	0	0.00143307537976498	3.767195	14.191758168025	0	0	0	0	3.01257661342139	0	0	0	0.00503623633460263	2.45	75.39149888
1643	66.0563	1	0	51	3.507	0.000510204081632653	0	0.0292816	0.0043862875	-181.4684	843	0.00143307537976498	1.4283	2.04004089	0	16	0	0	3.01257661342139	0.731872575269111	0.88	14.5025	0.00503623633460263	2.45	75.39149888
1644	0	0	0	26	0.386	0	0.0086734693877551	0	0	0	0	0.00143307537976498	5.081233	25.818928800289	0	10	0	0	3.01257661342139	0	0	0	0.00503623633460263	2.45	75.39149888
1645	0	0	0	1	0	0.001	0	0	0	0	0	0.00143307537976498	2.655919	7.053905734561	0	33	0	0	3.01257661342139	0	0	0	0.00503623633460263	2.45	75.39149888
1646	0	0	0	1	0.019	0	0.000510204081632653	0	0	0	0	0.00143307537976498	9.71005	94.2850710025	0	65	0	0	3.01257661342139	0	0	0	0.00503623633460263	2.35	75.39149888
1647	0	0	0	1	0.019	0	0.000510204081632653	0	0	0	0	0.00143307537976498	9.71005	94.2850710025	0	65	0	0	3.01257661342139	0	0	0	0.00503623633460263	2.35	75.39149888
1648	0	0	0	26	0.386	0.0086734693877551	0.002	0	0.0009268	0	0	0.00143307537976498	5.081233	25.818928800289	0	10	0	0	3.01257661342139	0	0	0	0.00503623633460263	2.45	75.39149888
1649	0	0	0	4	0.027	0	0	0	0	0	0	0.00143307537976498	3.767195	14.191758168025	0	0	0	0	3.01257661342139	0	0	0	0.00503623633460263	2.45	75.39149888
1650	0	0	0	98	0.035	0.012	0.0188775510204082	0	0.003773675	-2.75	-13	0.00143307537976498	14.49327	210.0548752929	0	0	0	0	3.01257661342139	0	0	0.02	0.00503623633460263	2.45	75.39149888
1651	0	0	0	1	0	0	0	0	0	0	0	0.00143307537976498	2.655919	7.053905734561	0	33	0	0	3.01257661342139	0	0	0	0.00503623633460263	2.45	75.39149888
1652	0	0	0	4	0.027	0	0	0	0	0	0	0.00143307537976498	3.767195	14.191758168025	0	0	0	0	3.01257661342139	0	0	0	0.00503623633460263	2.45	75.39149888
1653	0	0	0	39	3.742	0.0122448979591837	0.002	0	0.0078386625	-43.75	110	0.00143307537976498	4.346334	18.890619239556	0	0	0	8	3.01257661342139	0	0.7325	2.24	0.00503623633460263	2.45	75.39149888
1654	0	0	0	4	0.027	0	0	0	0	0	0	0.00143307537976498	3.767195	14.191758168025	0	0	0	0	3.01257661342139	0	0	0	0.00503623633460263	2.45	75.39149888
1655	0	0	0	26	0.386	0.0086734693877551	0.002	0	0	0	0	0.00143307537976498	5.081233	25.818928800289	0	10	0	0	3.01257661342139	0	0	0	0.00503623633460263	2.45	75.39149888
1656	0	0	0	1	0	0	0	0	0	0	0	0.00143307537976498	2.655919	7.053905734561	0	33	0	0	3.01257661342139	0	0	0	0.00503623633460263	2.45	75.39149888
1657	0	0	0	4	0.027	0	0	0	0	0	0	0.00143307537976498	3.767195	14.191758168025	0	0	0	0	3.01257661342139	0	0	0	0.00503623633460263	2.45	75.39149888
1658	0	0	0	1	0.019	0	0.000510204081632653	0	0	0	0	0.00143307537976498	9.71005	94.2850710025	0	65	0	0	3.01257661342139	0	0	0	0.00503623633460263	2.35	75.39149888
1659	0	0	0	98	0.035	0.012	0.0188775510204082	0	0.0025306875	-2.75	-13	0.00143307537976498	14.49327	210.0548752929	0	0	0	0	3.01257661342139	0	0	0.02	0.00503623633460263	2.45	75.39149888
1660	0	0	0	10	1.744	0	0.00663265306122449	0	0	-4	-20	0.00143307537976498	3.509439	12.316162094721	0	3	0	0	3.01257661342139	0	0.0125	1.8425	0.00503623633460263	2.45	75.39149888
1661	0	0	0	39	3.742	0.0122448979591837	0.002	0	0.0168932125	-43.75	110	0.00143307537976498	4.346334	18.890619239556	0	0	0	8	3.01257661342139	0	0.7325	2.24	0.00503623633460263	2.45	75.39149888
1662	0	0	0	4	0.027	0	0	0	0	0	0	0.00143307537976498	3.767195	14.191758168025	0	0	0	0	3.01257661342139	0	0	0	0.00503623633460263	2.45	75.39149888
1663	0	0	0	26	0.386	0	0.0086734693877551	0	0	0	0	0.00143307537976498	5.081233	25.818928800289	0	10	0	0	3.01257661342139	0	0	0	0.00503623633460263	2.45	75.39149888
1664	0	0	0	1	0.019	0	0.000510204081632653	0	0	0	0	0.00143307537976498	9.71005	94.2850710025	0	65	0	0	3.01257661342139	0	0	0	0.00503623633460263	2.35	75.39149888
1665	-7.4144	0	0	39	3.742	0.0122448979591837	0.002	0.0074144	0.0016070125	-36.3356	110	0.00143307537976498	4.346334	18.890619239556	0	0	0	8	3.01257661342139	0	0.7325	2.24	0.00503623633460263	2.45	75.39149888
1666	32.4565	0	0	39	3.742	0	0.0122448979591837	0.0110491	0.0228027125	-30.8939	110	0.00143307537976498	4.346334	18.890619239556	0	0	0	8	3.01257661342139	0	0.7325	2.24	0.00503623633460263	2.45	75.39149888
1667	0	0	0	10	1.744	0.00663265306122449	0	0	0.00530485	-4	-20	0.00143307537976498	3.509439	12.316162094721	0	3	0	0	3.01257661342139	0	0.0125	1.8425	0.00503623633460263	2.45	75.39149888
1668	0	0	0	39	3.742	0	0.0122448979591837	0	0.0092980625	-36.3356	110	0.00143307537976498	4.346334	18.890619239556	0	0	0	8	3.01257661342139	0	0.7325	2.24	0.00503623633460263	2.45	75.39149888
1669	0	0	0	26	0.386	0.0086734693877551	0.002	0	0.0009268	0	0	0.00143307537976498	5.081233	25.818928800289	0	10	0	0	3.01257661342139	0	0	0	0.00503623633460263	2.45	75.39149888
1670	30.3985	0	0	39	3.742	0	0.0122448979591837	0	0.0248935	-43.75	110	0.00143307537976498	4.346334	18.890619239556	0	0	0	8	3.01257661342139	0	0.7325	2.24	0.00503623633460263	2.45	75.39149888
1671	0	0	0	26	0.386	0.0086734693877551	0.002	0	0	0	0	0.00143307537976498	5.081233	25.818928800289	0	10	0	0	3.01257661342139	0	0	0	0.00503623633460263	2.45	75.39149888
1672	0	0	0	1	0.019	0.000510204081632653	0	0	0	0	0	0.00143307537976498	9.71005	94.2850710025	0	65	0	0	3.01257661342139	0	0	0	0.00503623633460263	2.35	75.39149888
1673	0	0	0	100	0.515	0.059	0.05	0	0.026266325	-25	6	0.000252030243629236	2.999942	8.999652003364	7.0008401008121e-05	0	100	0	6.47546140939597	0	0.0825	0.3325	0	2.45	69.56521739
1674	-11.6636	1	0	100	0.515	0.059	0.05	0.0116636	0.01414415	40.3175	6	0.000252030243629236	2.999942	8.999652003364	7.0008401008121e-05	0	100	0	6.47546140939597	0	0.0825	0.3325	0	2.45	69.56521739
1675	24.9113	0	0	60	0.741	0.0183673469387755	0.02	0	0	0	0	0.000252030243629236	4.435424	19.672986059776	7.0008401008121e-05	0	0	0	6.47546140939597	0	0	0	0	2.55	69.56521739
1676	0	0	0	60	0.741	0.0183673469387755	0.02	0	0.0405458	0	0	0.000252030243629236	4.435424	19.672986059776	7.0008401008121e-05	0	0	0	6.47546140939597	0	0	0	0	2.55	69.56521739
1677	62.2826	0	0	100	0.515	0.05	0.037	0	0.01574635	-25	6	0.000252030243629236	2.999942	8.999652003364	7.0008401008121e-05	0	100	0	6.47546140939597	0	0.0825	0.3325	0	2.45	69.56521739
1678	0	0	0	97	0.528	0.0418367346938776	0.022	0	0.0124429125	-5.25	-93	0.000252030243629236	6.122483	37.484798085289	7.0008401008121e-05	0	64	38	6.47546140939597	0	0.8325	0.2775	0	2.45	69.56521739
1679	-62.2826	0	0	100	0.515	0.059	0.05	0.0622826	0.018481	-25	6	0.000252030243629236	2.999942	8.999652003364	7.0008401008121e-05	0	100	0	6.47546140939597	0	0.0825	0.3325	0	2.45	69.56521739
1680	0	0	0	99	0.256	0.0464285714285714	0.043	0	0.001011	-2.25	9	0.000252030243629236	6.269815	39.310580134225	7.0008401008121e-05	0	92	0	6.47546140939597	0	0	0.2875	0	2.45	69.56521739
1681	50.8706	0	0	97	0.528	0.0418367346938776	0.022	0	0.0124429125	-5.25	-93	0.000252030243629236	6.122483	37.484798085289	7.0008401008121e-05	0	64	38	6.47546140939597	0	0.8325	0.2775	0	2.45	69.56521739
1682	0	0	0	39	0.564	0.019	0.0173469387755102	0	0.0371953125	-11	-3	0.000252030243629236	1.806294	3.262698014436	7.0008401008121e-05	0	0	0	6.47546140939597	0	0	0.495	0	2.55	69.56521739
1683	0	0	0	97	1.266	0.0403061224489796	0.018	0	0.0224912125	-8.25	-402	0.000252030243629236	8.781025	77.106400050625	7.0008401008121e-05	0	75	22	6.47546140939597	0	0.3675	0.55	0	2.45	69.56521739
1684	-18.6409	0	0	97	0.528	0.0418367346938776	0.022	0.0186409	0.0224912125	13.3909	-93	0.000252030243629236	6.122483	37.484798085289	7.0008401008121e-05	0	64	38	6.47546140939597	0	0.8325	0.2775	0	2.45	69.56521739
1685	0	0	0	97	0.528	0.0418367346938776	0.022	0	0.0199469	-5.25	-93	0.000252030243629236	6.122483	37.484798085289	7.0008401008121e-05	0	64	38	6.47546140939597	0	0.8325	0.2775	0	2.45	69.56521739
1686	0	0	0	47	0.047	0.031	0.0229591836734694	0	0.0162760375	-7.75	31	0.000252030243629236	2.28817	5.2357219489	7.0008401008121e-05	0	28	0	6.47546140939597	0	0.0025	0.105	0	2.45	69.56521739
1687	0	0	0	99	0.256	0.05	0.0464285714285714	0	0.0063234625	-2.25	9	0.000252030243629236	6.269815	39.310580134225	7.0008401008121e-05	0	92	0	6.47546140939597	0	0	0.2875	0	2.45	69.56521739
1688	-7.6685	0	0	97	1.266	0.044	0.0403061224489796	0.0076685	0.01650625	62.7609	-402	0.000252030243629236	8.781025	77.106400050625	7.0008401008121e-05	0	75	22	6.47546140939597	0	0.3675	0.55	0	2.45	69.56521739
1689	0	0	0	100	0	0.046	0.0530612244897959	0	0.0023142625	0	0	0.000252030243629236	16.572	274.631184	7.0008401008121e-05	0	100	0	6.47546140939597	0	0	0	0	2.45	69.56521739
1690	0	0	0	100	0	0.039	0.0433673469387755	0	0	0	0	0.000252030243629236	17.79778	316.7609729284	7.0008401008121e-05	0	100	0	6.47546140939597	0	0	0	0	2.45	69.56521739
1691	28.6305	0	0	47	0.047	0.0229591836734694	0.012	0.0096505	0.001086825	1.9005	31	0.000252030243629236	2.28817	5.2357219489	7.0008401008121e-05	0	28	0	6.47546140939597	0	0.0025	0.105	0	2.45	69.56521739
1692	0	0	0	99	0.256	0.05	0.0464285714285714	0	0	-2.25	9	0.000252030243629236	6.269815	39.310580134225	7.0008401008121e-05	0	92	0	6.47546140939597	0	0	0.2875	0	2.45	69.56521739
1693	0	0	0	60	0.741	0.0183673469387755	0.02	0	0	0	0	0.000252030243629236	4.435424	19.672986059776	7.0008401008121e-05	0	0	0	6.47546140939597	0	0	0	0	2.55	69.56521739
1694	-235.3058	0	0	39	0.564	0.019	0.0173469387755102	0.2353058	0.0313756625	-2.3054	-3	0.000252030243629236	1.806294	3.262698014436	7.0008401008121e-05	0	0	0	6.47546140939597	0.848079817837044	0	0.495	0	2.55	69.56521739
1695	-7.3172	0	0	90	3.188	0.0540816326530612	0.034	0.0073172	0.01516275	-24.9328	32	0.000252030243629236	4.327191	18.724581950481	7.0008401008121e-05	0	53	48	6.47546140939597	0	4.955	0.39	0	2.45	69.56521739
1696	-8.088	0	0	64	0.353	0.0316326530612245	0.018	0.008088	0.00304415	3.838	17	0.000252030243629236	7.529386	56.691653536996	7.0008401008121e-05	0	100	0	6.47546140939597	0	0.0025	0.0625	0	2.45	69.56521739
1697	0	0	0	100	0	0.046	0.0530612244897959	0	0	0	0	0.000252030243629236	16.572	274.631184	7.0008401008121e-05	0	100	0	6.47546140939597	0	0	0	0	2.45	69.56521739
1698	0	0	0	100	0	0.0530612244897959	0.01	0	0	0	0	0.000252030243629236	16.572	274.631184	7.0008401008121e-05	0	100	0	6.47546140939597	0	0	0	0	2.45	69.56521739
1699	0	0	0	94	2.247	0.057	0.0591836734693878	0	0.0051093	-15	-68	0.000252030243629236	4.111601	16.905262783201	7.0008401008121e-05	0	76	24	6.47546140939597	0	3.05	0.305	0	2.45	69.56521739
1700	0	0	0	40	0.102	0.0163265306122449	0.017	0	0.0011289625	0	0	0.000252030243629236	14.63555	214.1993238025	7.0008401008121e-05	0	100	0	6.47546140939597	0	0	0.1875	0	2.45	69.56521739
1701	0	0	0	47	0.047	0.031	0.0229591836734694	0	0.0065402875	-7.75	31	0.000252030243629236	2.28817	5.2357219489	7.0008401008121e-05	0	28	0	6.47546140939597	0	0.0025	0.105	0	2.45	69.56521739
1702	0	0	0	100	0	0.046	0.0530612244897959	0	0	0	0	0.000252030243629236	16.572	274.631184	7.0008401008121e-05	0	100	0	6.47546140939597	0	0	0	0	2.45	69.56521739
1703	-24.9113	0	0	60	0.741	0.041	0.0183673469387755	0.0249113	0.0043296	0	0	0.000252030243629236	4.435424	19.672986059776	7.0008401008121e-05	0	0	0	6.47546140939597	0	0	0	0	2.55	69.56521739
1704	0	0	0	39	0.564	0.0173469387755102	0.01	0	0.0022931375	-11	-3	0.000252030243629236	1.806294	3.262698014436	7.0008401008121e-05	0	0	0	6.47546140939597	0	0	0.495	0	2.55	69.56521739
1705	0	0	0	99	0.256	0.0464285714285714	0.043	0	0.0155711875	-2.25	9	0.000252030243629236	6.269815	39.310580134225	7.0008401008121e-05	0	92	0	6.47546140939597	0	0	0.2875	0	2.45	69.56521739
1706	0	0	0	99	0.256	0.05	0.0464285714285714	0	0	-2.25	9	0.000252030243629236	6.269815	39.310580134225	7.0008401008121e-05	0	92	0	6.47546140939597	0	0	0.2875	0	2.45	69.56521739
1707	0	0	0	60	0.741	0.041	0.0183673469387755	0	0.007437675	0	0	0.000252030243629236	4.435424	19.672986059776	7.0008401008121e-05	0	0	0	6.47546140939597	0	0	0	0	2.55	69.56521739
1708	0	0	0	97	0.038	0.049	0.05	0	0	0	-15	0.000252030243629236	5.832992	34.023795672064	7.0008401008121e-05	0	89	3	6.47546140939597	0	0	0	0	2.45	69.56521739
1709	-9.9344	0	0	39	0.564	0.019	0.0173469387755102	0.0099344	0.0530068	-11	-3	0.000252030243629236	1.806294	3.262698014436	7.0008401008121e-05	0	0	0	6.47546140939597	0	0	0.495	0	2.55	69.56521739
1710	0	0	0	60	0.741	0.041	0.0183673469387755	0	0.0345031875	0	0	0.000252030243629236	4.435424	19.672986059776	7.0008401008121e-05	0	0	0	6.47546140939597	0	0	0	0	2.55	69.56521739
1711	0	0	0	100	0.001	0.0576530612244898	0.042	0	0.00405515	0	0	0.000252030243629236	7.722398	59.635430870404	7.0008401008121e-05	0	50	0	6.47546140939597	0	0	0	0	2.45	69.56521739
1712	7.3026	0	0	100	0.007	0.0193877551020408	0	0	0	-1.75	7	0.000252030243629236	29.11497	847.6814781009	7.0008401008121e-05	0	100	0	6.47546140939597	0	0	0.0025	0	2.45	69.56521739
1713	-15.5494	0	0	89	3.298	0.0576530612244898	0.036	0.0155494	0.0132438375	-2.7006	37	0.000252030243629236	5.247355	27.534734496025	7.0008401008121e-05	0	53	42	6.47546140939597	0	3.5525	1.6825	0	2.45	69.56521739
1714	0	0	0	100	0	0.039	0.0433673469387755	0	0	0	0	0.000252030243629236	17.79778	316.7609729284	7.0008401008121e-05	0	100	0	6.47546140939597	0	0	0	0	2.45	69.56521739
1715	-38.281	0	0	47	0.047	0.031	0.0229591836734694	0.038281	0.0311683875	1.9005	31	0.000252030243629236	2.28817	5.2357219489	7.0008401008121e-05	0	28	0	6.47546140939597	0	0.0025	0.105	0	2.45	69.56521739
1716	-17.5329	0	0	90	3.188	0.0540816326530612	0.034	0.0328945	0.012374025	0.644500000000001	32	0.000252030243629236	4.327191	18.724581950481	7.0008401008121e-05	0	53	48	6.47546140939597	0	4.955	0.39	0	2.45	69.56521739
1717	9.1425	0	0	90	3.188	0.048	0.0540816326530612	0	0.0063234625	-32.25	32	0.000252030243629236	4.327191	18.724581950481	7.0008401008121e-05	0	53	48	6.47546140939597	0	4.955	0.39	0	2.45	69.56521739
1718	0	0	0	39	0.564	0.0173469387755102	0.01	0	0.001086825	-11	-3	0.000252030243629236	1.806294	3.262698014436	7.0008401008121e-05	0	0	0	6.47546140939597	0	0	0.495	0	2.55	69.56521739
1719	-55.6998	0	0	90	3.188	0.0540816326530612	0.034	0.0654131	0.0079007625	33.1631	32	0.000252030243629236	4.327191	18.724581950481	7.0008401008121e-05	0	53	48	6.47546140939597	0.315432229935594	4.955	0.39	0	2.45	69.56521739
1720	0	0	0	97	0.038	0.05	0.045	0	0	0	-15	0.000252030243629236	5.832992	34.023795672064	7.0008401008121e-05	0	89	3	6.47546140939597	0	0	0	0	2.45	69.56521739
1721	0	0	0	97	0.038	0.049	0.05	0	0.0051093	0	-15	0.000252030243629236	5.832992	34.023795672064	7.0008401008121e-05	0	89	3	6.47546140939597	0	0	0	0	2.45	69.56521739
1722	9.9182	0	0	60	0.741	0.0183673469387755	0.02	0	0.0197083625	0	0	0.000252030243629236	4.435424	19.672986059776	7.0008401008121e-05	0	0	0	6.47546140939597	0	0	0	0	2.55	69.56521739
1723	0	0	0	90	3.188	0.0540816326530612	0.034	0	0.0164858375	-32.25	32	0.000252030243629236	4.327191	18.724581950481	7.0008401008121e-05	0	53	48	6.47546140939597	0	4.955	0.39	0	2.45	69.56521739
1724	0	0	0	100	0.007	0.0193877551020408	0	0	0	-1.75	7	0.000252030243629236	29.11497	847.6814781009	7.0008401008121e-05	0	100	0	6.47546140939597	0	0	0.0025	0	2.45	69.56521739
1725	0	0	0	100	0	0.051530612244898	0.02	0	0	0	0	0.000252030243629236	11.42854	130.6115265316	7.0008401008121e-05	0	100	0	6.47546140939597	0	0	0	0	2.45	69.56521739
1726	0	0	0	100	0	0.046	0.0530612244897959	0	0	0	0	0.000252030243629236	16.572	274.631184	7.0008401008121e-05	0	100	0	6.47546140939597	0	0	0	0	2.45	69.56521739
1727	0	0	0	100	0.001	0.0576530612244898	0.042	0	0.000930625	0	0	0.000252030243629236	7.722398	59.635430870404	7.0008401008121e-05	0	50	0	6.47546140939597	0	0	0	0	2.45	69.56521739
1728	0	0	0	39	0.564	0.019	0.0173469387755102	0	0.030655025	-11	-3	0.000252030243629236	1.806294	3.262698014436	7.0008401008121e-05	0	0	0	6.47546140939597	0	0	0.495	0	2.55	69.56521739
1729	226.6112	0	0	39	0.564	0.0173469387755102	0.01	0.0086946	0.0012063125	-2.3054	-3	0.000252030243629236	1.806294	3.262698014436	7.0008401008121e-05	0	0	0	6.47546140939597	0	0	0.495	0	2.55	69.56521739
1730	0	0	0	100	0.515	0.059	0.05	0	0.0156021	-9.4151	6	0.000252030243629236	2.999942	8.999652003364	7.0008401008121e-05	0	100	0	6.47546140939597	0	0.0825	0.3325	0	2.45	69.56521739
1731	-50.8706	0	0	97	0.528	0.057	0.0418367346938776	0.0508706	0.00145795	-5.25	-93	0.000252030243629236	6.122483	37.484798085289	7.0008401008121e-05	0	64	38	6.47546140939597	0.562364116011999	0.8325	0.2775	0	2.45	69.56521739
1732	8.1406	0	0	90	3.188	0.048	0.0540816326530612	0	0.0031343625	-24.9328	32	0.000252030243629236	4.327191	18.724581950481	7.0008401008121e-05	0	53	48	6.47546140939597	0	4.955	0.39	0	2.45	69.56521739
1733	9.9344	0	0	39	0.564	0.0173469387755102	0.01	0	0.001086825	-11	-3	0.000252030243629236	1.806294	3.262698014436	7.0008401008121e-05	0	0	0	6.47546140939597	0	0	0.495	0	2.55	69.56521739
1734	0	0	0	64	0.353	0.0316326530612245	0.018	0	0.00405515	-4.25	17	0.000252030243629236	7.529386	56.691653536996	7.0008401008121e-05	0	100	0	6.47546140939597	0	0.0025	0.0625	0	2.45	69.56521739
1735	0	0	0	97	1.266	0.044	0.0403061224489796	0	0.0009585625	61.6734	-402	0.000252030243629236	8.781025	77.106400050625	7.0008401008121e-05	0	75	22	6.47546140939597	0	0.3675	0.55	0	2.45	69.56521739
1736	0	0	0	100	0.001	0.0576530612244898	0.042	0	0.0091072625	0	0	0.000252030243629236	7.722398	59.635430870404	7.0008401008121e-05	0	50	0	6.47546140939597	0	0	0	0	2.45	69.56521739
1737	0	0	0	100	0	0.0530612244897959	0.01	0	0	0	0	0.000252030243629236	16.572	274.631184	7.0008401008121e-05	0	100	0	6.47546140939597	0	0	0	0	2.45	69.56521739
1738	0	0	0	100	0.007	0.0193877551020408	0	0	0	-1.75	7	0.000252030243629236	29.11497	847.6814781009	7.0008401008121e-05	0	100	0	6.47546140939597	0	0	0.0025	0	2.45	69.56521739
1739	0	0	0	100	0	0.00357142857142857	0	0	0	0	0	0.000252030243629236	24.01027	576.4930654729	7.0008401008121e-05	0	100	0	6.47546140939597	0	0	0	0	2.45	69.56521739
1740	10.6683	0	0	92	0.423	0.058	0.0408163265306122	0	0.00762705	-8.3283	55	0.000252030243629236	11.62908	135.2355016464	7.0008401008121e-05	2	56	21	6.47546140939597	0	0.1	0.365	0	2.45	69.56521739
1741	0	0	0	40	0.102	0.0163265306122449	0.017	0	0.00304415	0	0	0.000252030243629236	14.63555	214.1993238025	7.0008401008121e-05	0	100	0	6.47546140939597	0	0	0.1875	0	2.45	69.56521739
1742	0	0	0	99	0.256	0.0464285714285714	0.043	0	0	-2.25	9	0.000252030243629236	6.269815	39.310580134225	7.0008401008121e-05	0	92	0	6.47546140939597	0	0	0.2875	0	2.45	69.56521739
1743	-53.6539	0	0	100	0.515	0.05	0.037	0.0653175	0.0019481125	40.3175	6	0.000252030243629236	2.999942	8.999652003364	7.0008401008121e-05	0	100	0	6.47546140939597	0	0.0825	0.3325	0	2.45	69.56521739
1744	0	0	0	99	0.256	0.05	0.0464285714285714	0	0.0031343625	-2.25	9	0.000252030243629236	6.269815	39.310580134225	7.0008401008121e-05	0	92	0	6.47546140939597	0	0	0.2875	0	2.45	69.56521739
1745	-77.886	0	0	99	0.835	0.057	0.0403061224489796	0.077886	0.0188408125	-0.779	-68	0.000252030243629236	2.554397	6.524944033609	7.0008401008121e-05	0	100	0	6.47546140939597	0.262750686901369	0.6325	0.345	0	2.45	69.56521739
1746	9.0732	0	0	97	0.528	0.057	0.0418367346938776	0	0.021509375	13.3909	-93	0.000252030243629236	6.122483	37.484798085289	7.0008401008121e-05	0	64	38	6.47546140939597	0	0.8325	0.2775	0	2.45	69.56521739
1747	0	0	0	97	1.266	0.0403061224489796	0.018	0	0.0176167875	-8.25	-402	0.000252030243629236	8.781025	77.106400050625	7.0008401008121e-05	0	75	22	6.47546140939597	0	0.3675	0.55	0	2.45	69.56521739
1748	0	0	0	100	0.007	0.0193877551020408	0	0	0	-1.75	7	0.000252030243629236	29.11497	847.6814781009	7.0008401008121e-05	0	100	0	6.47546140939597	0	0	0.0025	0	2.45	69.56521739
1749	0	0	0	100	0.001	0.0576530612244898	0.042	0	0.00405515	0	0	0.000252030243629236	7.722398	59.635430870404	7.0008401008121e-05	0	50	0	6.47546140939597	0	0	0	0	2.45	69.56521739
1750	0	0	0	100	0	0.0540816326530612	0.033	0	0.00091465	0	0	0.000252030243629236	12.19771	148.7841292441	7.0008401008121e-05	0	100	0	6.47546140939597	0	0	0.015	0	2.45	69.56521739
1751	0	0	0	99	0.073	0.048	0.0433673469387755	0	0	0	0	0.000252030243629236	12.89678	166.3269343684	7.0008401008121e-05	0	100	0	6.47546140939597	0	0.1275	0.025	0	2.45	69.56521739
1752	0.3573	0	0	92	0.423	0.058	0.0408163265306122	0.0078899	0.0013489	-16.5	55	0.000252030243629236	11.62908	135.2355016464	7.0008401008121e-05	2	56	21	6.47546140939597	0	0.1	0.365	0	2.45	69.56521739
1753	0	0	0	100	0	0.00357142857142857	0	0	0	0	0	0.000252030243629236	24.01027	576.4930654729	7.0008401008121e-05	0	100	0	6.47546140939597	0	0	0	0	2.45	69.56521739
1754	0	0	0	100	0	0.0387755102040816	0.007	0	0.004874425	0	0	0.000252030243629236	8.502015	72.284259060225	7.0008401008121e-05	0	82	16	6.47546140939597	0	0	0	0	2.45	69.56521739
1755	0	0	0	100	0	0.051530612244898	0.02	0	0	0	0	0.000252030243629236	11.42854	130.6115265316	7.0008401008121e-05	0	100	0	6.47546140939597	0	0	0	0	2.45	69.56521739
1756	0	0	0	100	0	0.051530612244898	0.02	0	0.008740425	0	0	0.000252030243629236	11.42854	130.6115265316	7.0008401008121e-05	0	100	0	6.47546140939597	0	0	0	0	2.45	69.56521739
1757	0	0	0	100	0	0.055	0.00357142857142857	0	0	0	0	0.000252030243629236	24.01027	576.4930654729	7.0008401008121e-05	0	100	0	6.47546140939597	0	0	0	0	2.45	69.56521739
1758	0	0	0	100	0	0.052	0.0423469387755102	0	0	0	0	0.000252030243629236	13.57566	184.2985444356	7.0008401008121e-05	0	100	0	6.47546140939597	0	0	0	0	2.45	69.56521739
1759	0	0	0	100	0	0.052	0.0423469387755102	0	0	0	0	0.000252030243629236	13.57566	184.2985444356	7.0008401008121e-05	0	100	0	6.47546140939597	0	0	0	0	2.45	69.56521739
1760	-14.0413	0	0	47	0.047	0.031	0.0229591836734694	0.0140413	0.0398705	-7.75	31	0.000252030243629236	2.28817	5.2357219489	7.0008401008121e-05	0	28	0	6.47546140939597	0	0.0025	0.105	0	2.45	69.56521739
1761	-69.9234	0	0	97	1.266	0.0403061224489796	0.018	0.0699234	0.011206475	61.6734	-402	0.000252030243629236	8.781025	77.106400050625	7.0008401008121e-05	0	75	22	6.47546140939597	0.837176109857358	0.3675	0.55	0	2.45	69.56521739
1762	0	0	0	100	0	0.0530612244897959	0.01	0	0	0	0	0.000252030243629236	16.572	274.631184	7.0008401008121e-05	0	100	0	6.47546140939597	0	0	0	0	2.45	69.56521739
1763	0	0	0	100	0	0.051530612244898	0.02	0	0.0081646875	0	0	0.000252030243629236	11.42854	130.6115265316	7.0008401008121e-05	0	100	0	6.47546140939597	0	0	0	0	2.45	69.56521739
1764	-63.3424	0	0	97	1.266	0.0403061224489796	0.018	0.0710109	0.0159449625	62.7609	-402	0.000252030243629236	8.781025	77.106400050625	7.0008401008121e-05	0	75	22	6.47546140939597	0.723165035226986	0.3675	0.55	0	2.45	69.56521739
1765	0	0	0	100	0	0.0530612244897959	0.01	0	0	0	0	0.000252030243629236	16.572	274.631184	7.0008401008121e-05	0	100	0	6.47546140939597	0	0	0	0	2.45	69.56521739
1766	0	0	0	100	0.021	0.0438775510204082	0.048	0	0.0029033625	0	0	0.000252030243629236	10.48988	110.0375824144	7.0008401008121e-05	0	100	0	6.47546140939597	0	0.0125	0.0075	0	2.45	69.56521739
1767	24.8109	0	0	40	0.102	0.0163265306122449	0.017	0	0	0	0	0.000252030243629236	14.63555	214.1993238025	7.0008401008121e-05	0	100	0	6.47546140939597	0	0	0.1875	0	2.45	69.56521739
1768	0	0	0	100	0	0.039	0.0433673469387755	0	0	0	0	0.000252030243629236	17.79778	316.7609729284	7.0008401008121e-05	0	100	0	6.47546140939597	0	0	0	0	2.45	69.56521739
1769	0	0	0	100	0	0.0423469387755102	0.004	0	0	0	0	0.000252030243629236	13.57566	184.2985444356	7.0008401008121e-05	0	100	0	6.47546140939597	0	0	0	0	2.45	69.56521739
1770	0	0	0	100	0	0.055	0.00357142857142857	0	0	0	0	0.000252030243629236	24.01027	576.4930654729	7.0008401008121e-05	0	100	0	6.47546140939597	0	0	0	0	2.45	69.56521739
1771	0	0	0	100	0	0.046	0.0540816326530612	0	0	0	0	0.000252030243629236	12.19771	148.7841292441	7.0008401008121e-05	0	100	0	6.47546140939597	0	0	0.015	0	2.45	69.56521739
1772	0	0	0	100	0	0.046	0.0540816326530612	0	0	0	0	0.000252030243629236	12.19771	148.7841292441	7.0008401008121e-05	0	100	0	6.47546140939597	0	0	0.015	0	2.45	69.56521739
1773	0	0	0	100	0	0.0540816326530612	0.033	0	0.002858325	0	0	0.000252030243629236	12.19771	148.7841292441	7.0008401008121e-05	0	100	0	6.47546140939597	0	0	0.015	0	2.45	69.56521739
1774	0	0	0	97	1.266	0.044	0.0403061224489796	0	0.0009585625	-8.25	-402	0.000252030243629236	8.781025	77.106400050625	7.0008401008121e-05	0	75	22	6.47546140939597	0	0.3675	0.55	0	2.45	69.56521739
1775	-24.3532	0	0	64	0.353	0.0316326530612245	0.018	0.0243532	0.001011	20.1032	17	0.000252030243629236	7.529386	56.691653536996	7.0008401008121e-05	0	100	0	6.47546140939597	0	0.0025	0.0625	0	2.45	69.56521739
1776	0	0	0	100	0	0.0540816326530612	0.033	0	0	0	0	0.000252030243629236	12.19771	148.7841292441	7.0008401008121e-05	0	100	0	6.47546140939597	0	0	0.015	0	2.45	69.56521739
1777	0	0	0	100	0	0.052	0.0423469387755102	0	0.0023142625	0	0	0.000252030243629236	13.57566	184.2985444356	7.0008401008121e-05	0	100	0	6.47546140939597	0	0	0	0	2.45	69.56521739
1778	0	0	0	61	0.175	0.023469387755102	0.016	0	0.001011	-6.25	25	0.000252030243629236	2.93088	8.5900575744	7.0008401008121e-05	0	33	0	6.47546140939597	0	0.0025	0.06	0	2.45	69.56521739
1779	0	0	0	100	0	0.00357142857142857	0	0	0	0	0	0.000252030243629236	24.01027	576.4930654729	7.0008401008121e-05	0	100	0	6.47546140939597	0	0	0	0	2.45	69.56521739
1780	0	0	0	100	0	0.0387755102040816	0.007	0	0.004278225	0	0	0.000252030243629236	8.502015	72.284259060225	7.0008401008121e-05	0	82	16	6.47546140939597	0	0	0	0	2.45	69.56521739
1781	0	0	0	99	0	0.0622448979591837	0.041	0	0.01255015	0	0	0.000252030243629236	10.08298	101.6664856804	7.0008401008121e-05	0	100	0	6.47546140939597	0	0.0175	0	0	2.45	69.56521739
1782	0	0	0	100	0.021	0.0438775510204082	0.048	0	0	0	0	0.000252030243629236	10.48988	110.0375824144	7.0008401008121e-05	0	100	0	6.47546140939597	0	0.0125	0.0075	0	2.45	69.56521739
1783	0	0	0	92	0.423	0.058	0.0408163265306122	0	0.005183925	-16.5	55	0.000252030243629236	11.62908	135.2355016464	7.0008401008121e-05	2	56	21	6.47546140939597	0	0.1	0.365	0	2.45	69.56521739
1784	0	0	0	100	0	0.055	0.00357142857142857	0	0.000912825	0	0	0.000252030243629236	24.01027	576.4930654729	7.0008401008121e-05	0	100	0	6.47546140939597	0	0	0	0	2.45	69.56521739
1785	0	0	0	100	0.007	0.063	0.0193877551020408	0	0.000912825	-1.75	7	0.000252030243629236	29.11497	847.6814781009	7.0008401008121e-05	0	100	0	6.47546140939597	0	0	0.0025	0	2.45	69.56521739
1786	-6.169	0	0	90	3.188	0.048	0.0540816326530612	0.0153616	0.0044032625	0.644500000000001	32	0.000252030243629236	4.327191	18.724581950481	7.0008401008121e-05	0	53	48	6.47546140939597	0	4.955	0.39	0	2.45	69.56521739
1787	0	0	0	64	0.353	0.0316326530612245	0.018	0	0.00405515	-4.25	17	0.000252030243629236	7.529386	56.691653536996	7.0008401008121e-05	0	100	0	6.47546140939597	0	0.0025	0.0625	0	2.45	69.56521739
1788	14.2295	0	0	97	0.038	0.049	0.05	0	0.037733225	0	-15	0.000252030243629236	5.832992	34.023795672064	7.0008401008121e-05	0	89	3	6.47546140939597	0	0	0	0	2.45	69.56521739
1789	0	0	0	64	0.353	0.036	0.0316326530612245	0	0	-4.25	17	0.000252030243629236	7.529386	56.691653536996	7.0008401008121e-05	0	100	0	6.47546140939597	0	0.0025	0.0625	0	2.45	69.56521739
1790	0	0	0	99	0	0.042	0.0622448979591837	0	0.0020264375	0	0	0.000252030243629236	10.08298	101.6664856804	7.0008401008121e-05	0	100	0	6.47546140939597	0	0.0175	0	0	2.45	69.56521739
1791	-9.9182	0	0	60	0.741	0.041	0.0183673469387755	0.0099182	0.0236681375	0	0	0.000252030243629236	4.435424	19.672986059776	7.0008401008121e-05	0	0	0	6.47546140939597	0	0	0	0	2.55	69.56521739
1792	0	0	0	100	0.041	0.013265306122449	0	0	0	0	0	0.000252030243629236	19.12531	365.7774825961	7.0008401008121e-05	0	100	0	6.47546140939597	0	0	0.03	0	2.45	69.56521739
1793	0	0	0	100	0	0.00357142857142857	0	0	0	0	0	0.000252030243629236	24.01027	576.4930654729	7.0008401008121e-05	0	100	0	6.47546140939597	0	0	0	0	2.45	69.56521739
1794	0	0	0	100	0.041	0.062	0.013265306122449	0	0	0	0	0.000252030243629236	19.12531	365.7774825961	7.0008401008121e-05	0	100	0	6.47546140939597	0	0	0.03	0	2.45	69.56521739
1795	-23.2269	0	0	99	0.835	0.0403061224489796	0.049	0.0232269	0.0061640625	-5.0231	-68	0.000252030243629236	2.554397	6.524944033609	7.0008401008121e-05	0	100	0	6.47546140939597	1	0.6325	0.345	0	2.45	69.56521739
1796	0	0	0	99	0.835	0.0403061224489796	0.049	0	0.009067425	-28.25	-68	0.000252030243629236	2.554397	6.524944033609	7.0008401008121e-05	0	100	0	6.47546140939597	0	0.6325	0.345	0	2.45	69.56521739
1797	0	0	0	100	0	0.055	0.00357142857142857	0	0.000912825	0	0	0.000252030243629236	24.01027	576.4930654729	7.0008401008121e-05	0	100	0	6.47546140939597	0	0	0	0	2.45	69.56521739
1798	0	0	0	94	2.247	0.0591836734693878	0.036	0	0.011447425	-15	-68	0.000252030243629236	4.111601	16.905262783201	7.0008401008121e-05	0	76	24	6.47546140939597	0	3.05	0.305	0	2.45	69.56521739
1799	0	0	0	85	0	0.004	0.00357142857142857	0	0	0	0	0.000252030243629236	18.64845	347.7646874025	7.0008401008121e-05	72	36	0	6.47546140939597	0	0	0	0	2.45	69.56521739
1800	0	0	0	47	0.047	0.0229591836734694	0.012	0	0.0046401875	-7.75	31	0.000252030243629236	2.28817	5.2357219489	7.0008401008121e-05	0	28	0	6.47546140939597	0	0.0025	0.105	0	2.45	69.56521739
1801	0	0	0	47	0.047	0.0229591836734694	0.012	0	0.0012063125	-7.75	31	0.000252030243629236	2.28817	5.2357219489	7.0008401008121e-05	0	28	0	6.47546140939597	0	0.0025	0.105	0	2.45	69.56521739
1802	-15.5849	0	0	100	0.515	0.05	0.037	0.0155849	0.0081646875	-9.4151	6	0.000252030243629236	2.999942	8.999652003364	7.0008401008121e-05	0	100	0	6.47546140939597	0	0.0825	0.3325	0	2.45	69.56521739
1803	0	0	0	97	0.038	0.049	0.05	0	0.0267588	0	-15	0.000252030243629236	5.832992	34.023795672064	7.0008401008121e-05	0	89	3	6.47546140939597	0	0	0	0	2.45	69.56521739
1804	0	0	0	100	0.001	0.0198979591836735	0	0	0	0	0	0.000252030243629236	23.02318	530.0668173124	7.0008401008121e-05	0	100	0	6.47546140939597	0	0	0.005	0	2.45	69.56521739
1805	0	0	0	100	0	0.0443877551020408	0.035	0	0.0019481125	0	0	0.000252030243629236	10.24193	104.8971301249	7.0008401008121e-05	0	100	0	6.47546140939597	0	0	0	0	2.45	69.56521739
1806	0	0	0	100	0.041	0.062	0.013265306122449	0	0	0	0	0.000252030243629236	19.12531	365.7774825961	7.0008401008121e-05	0	100	0	6.47546140939597	0	0	0.03	0	2.45	69.56521739
1807	0	0	0	100	0	0.064	0.0443877551020408	0	0	0	0	0.000252030243629236	10.24193	104.8971301249	7.0008401008121e-05	0	100	0	6.47546140939597	0	0	0	0	2.45	69.56521739
1808	0	1	0	14	0	0.00153061224489796	0.001	0	0	0	0	0.000252030243629236	22.57737	509.7376361169	7.0008401008121e-05	0	100	0	6.47546140939597	0	0	0	0	2.45	69.56521739
1809	0	0	0	100	0	0.065	0.0387755102040816	0	0.021509375	0	0	0.000252030243629236	8.502015	72.284259060225	7.0008401008121e-05	0	82	16	6.47546140939597	0	0	0	0	2.45	69.56521739
1810	0	0	0	40	0.102	0.019	0.0163265306122449	0	0.0031013625	0	0	0.000252030243629236	14.63555	214.1993238025	7.0008401008121e-05	0	100	0	6.47546140939597	0	0	0.1875	0	2.45	69.56521739
1811	-0.749100000000002	0	0	94	2.247	0.0591836734693878	0.036	0.0262619	0.0041118125	11.2619	-68	0.000252030243629236	4.111601	16.905262783201	7.0008401008121e-05	0	76	24	6.47546140939597	0	3.05	0.305	0	2.45	69.56521739
1812	0	0	0	100	0	0.046	0.0540816326530612	0	0	0	0	0.000252030243629236	12.19771	148.7841292441	7.0008401008121e-05	0	100	0	6.47546140939597	0	0	0.015	0	2.45	69.56521739
1813	-9.7133	0	0	90	3.188	0.048	0.0540816326530612	0.0097133	0.0019202	33.1631	32	0.000252030243629236	4.327191	18.724581950481	7.0008401008121e-05	0	53	48	6.47546140939597	0	4.955	0.39	0	2.45	69.56521739
1814	0	0	0	97	0.528	0.057	0.0418367346938776	0	0.007816775	-5.25	-93	0.000252030243629236	6.122483	37.484798085289	7.0008401008121e-05	0	64	38	6.47546140939597	0	0.8325	0.2775	0	2.45	69.56521739
1815	0	0	0	99	0.073	0.0433673469387755	0.014	0	0	0	0	0.000252030243629236	12.89678	166.3269343684	7.0008401008121e-05	0	100	0	6.47546140939597	0	0.1275	0.025	0	2.45	69.56521739
1816	0	0	0	99	0	0.042	0.0622448979591837	0	0	0	0	0.000252030243629236	10.08298	101.6664856804	7.0008401008121e-05	0	100	0	6.47546140939597	0	0.0175	0	0	2.45	69.56521739
1817	0	0	0	100	0	0.0540816326530612	0.033	0	0	0	0	0.000252030243629236	12.19771	148.7841292441	7.0008401008121e-05	0	100	0	6.47546140939597	0	0	0.015	0	2.45	69.56521739
1818	0	0	0	97	1.266	0.044	0.0403061224489796	0	0.0174648125	-8.25	-402	0.000252030243629236	8.781025	77.106400050625	7.0008401008121e-05	0	75	22	6.47546140939597	0	0.3675	0.55	0	2.45	69.56521739
1819	0	0	0	99	0	0.0622448979591837	0.041	0	0	0	0	0.000252030243629236	10.08298	101.6664856804	7.0008401008121e-05	0	100	0	6.47546140939597	0	0.0175	0	0	2.45	69.56521739
1820	0	0	0	100	0	0.039	0.0433673469387755	0	0	0	0	0.000252030243629236	17.79778	316.7609729284	7.0008401008121e-05	0	100	0	6.47546140939597	0	0	0	0	2.45	69.56521739
1821	0	0	0	100	0	0.052	0.0423469387755102	0	0.0023142625	0	0	0.000252030243629236	13.57566	184.2985444356	7.0008401008121e-05	0	100	0	6.47546140939597	0	0	0	0	2.45	69.56521739
1822	0	0	0	100	0	0.013265306122449	0	0	0	0	0	0.000252030243629236	13.05167	170.3460897889	7.0008401008121e-05	0	100	0	6.47546140939597	0	0	0	0	2.45	69.56521739
1823	0	0	0	41	0.339	0.0183673469387755	0.023	0	0.0041941875	-49	155	0.000252030243629236	14.94926	223.4803745476	7.0008401008121e-05	39	70	4	6.47546140939597	0	0.1075	0.1	0	2.45	69.56521739
1824	0	0	0	100	0.021	0.055	0.0438775510204082	0	0.0032861625	0	0	0.000252030243629236	10.48988	110.0375824144	7.0008401008121e-05	0	100	0	6.47546140939597	0	0.0125	0.0075	0	2.45	69.56521739
1825	0	0	0	94	2.247	0.0591836734693878	0.036	0	0.00739455	-15	-68	0.000252030243629236	4.111601	16.905262783201	7.0008401008121e-05	0	76	24	6.47546140939597	0	3.05	0.305	0	2.45	69.56521739
1826	0	0	0	100	0.515	0.05	0.037	0	0.01574635	-25	6	0.000252030243629236	2.999942	8.999652003364	7.0008401008121e-05	0	100	0	6.47546140939597	0	0.0825	0.3325	0	2.45	69.56521739
1827	0	0	0	85	0	0.004	0.00357142857142857	0	0	0	0	0.000252030243629236	18.64845	347.7646874025	7.0008401008121e-05	72	36	0	6.47546140939597	0	0	0	0	2.45	69.56521739
1828	0	0	0	97	0.038	0.05	0.045	0	0.0061640625	0	-15	0.000252030243629236	5.832992	34.023795672064	7.0008401008121e-05	0	89	3	6.47546140939597	0	0	0	0	2.45	69.56521739
1829	0	0	0	97	0.038	0.05	0.045	0	0.0094468	0	-15	0.000252030243629236	5.832992	34.023795672064	7.0008401008121e-05	0	89	3	6.47546140939597	0	0	0	0	2.45	69.56521739
1830	0	0	0	98	2.037	0.039	0.05	0	0.0098044375	-13.75	-153	0.000252030243629236	6.886112	47.418538476544	7.0008401008121e-05	27	8	48	6.47546140939597	0	1.2925	1.62	0	2.45	69.56521739
1831	0	0	0	100	0	0.0387755102040816	0.007	0	0	0	0	0.000252030243629236	8.502015	72.284259060225	7.0008401008121e-05	0	82	16	6.47546140939597	0	0	0	0	2.45	69.56521739
1832	0	0	0	64	0.353	0.036	0.0316326530612245	0	0	20.1032	17	0.000252030243629236	7.529386	56.691653536996	7.0008401008121e-05	0	100	0	6.47546140939597	0	0.0025	0.0625	0	2.45	69.56521739
1833	0	0	0	100	0.001	0.0198979591836735	0	0	0	0	0	0.000252030243629236	23.02318	530.0668173124	7.0008401008121e-05	0	100	0	6.47546140939597	0	0	0.005	0	2.45	69.56521739
1834	0	0	0	98	0.63	0.0397959183673469	0.005	0	0.004874425	-1.75	-157	0.000252030243629236	7.303854	53.346283253316	7.0008401008121e-05	0	89	0	6.47546140939597	0	0.1375	0.0475	0	2.45	69.56521739
1835	0	0	0	100	0	0.064	0.0443877551020408	0	0	0	0	0.000252030243629236	10.24193	104.8971301249	7.0008401008121e-05	0	100	0	6.47546140939597	0	0	0	0	2.45	69.56521739
1836	0	0	0	100	0	0.013265306122449	0	0	0	0	0	0.000252030243629236	13.05167	170.3460897889	7.0008401008121e-05	0	100	0	6.47546140939597	0	0	0	0	2.45	69.56521739
1837	0	0	0	100	0	0.0423469387755102	0.004	0	0	0	0	0.000252030243629236	13.57566	184.2985444356	7.0008401008121e-05	0	100	0	6.47546140939597	0	0	0	0	2.45	69.56521739
1838	-24.8109	0	0	40	0.102	0.019	0.0163265306122449	0.0248109	0	0	0	0.000252030243629236	14.63555	214.1993238025	7.0008401008121e-05	0	100	0	6.47546140939597	1	0	0.1875	0	2.45	69.56521739
1839	14.0413	0	0	47	0.047	0.0229591836734694	0.012	0	0.0022931375	-7.75	31	0.000252030243629236	2.28817	5.2357219489	7.0008401008121e-05	0	28	0	6.47546140939597	0	0.0025	0.105	0	2.45	69.56521739
1840	0	0	0	97	0.528	0.057	0.0418367346938776	0	0.0073173875	-5.25	-93	0.000252030243629236	6.122483	37.484798085289	7.0008401008121e-05	0	64	38	6.47546140939597	0	0.8325	0.2775	0	2.45	69.56521739
1841	0	0	0	92	0.423	0.058	0.0408163265306122	0	0.0009862375	-16.5	55	0.000252030243629236	11.62908	135.2355016464	7.0008401008121e-05	2	56	21	6.47546140939597	0	0.1	0.365	0	2.45	69.56521739
1842	0	0	0	99	0	0.042	0.0622448979591837	0	0	0	0	0.000252030243629236	10.08298	101.6664856804	7.0008401008121e-05	0	100	0	6.47546140939597	0	0.0175	0	0	2.45	69.56521739
1843	0	0	0	94	2.247	0.057	0.0591836734693878	0	0.012432375	-15	-68	0.000252030243629236	4.111601	16.905262783201	7.0008401008121e-05	0	76	24	6.47546140939597	0	3.05	0.305	0	2.45	69.56521739
1844	0	0	0	64	0.353	0.036	0.0316326530612245	0	0	-4.25	17	0.000252030243629236	7.529386	56.691653536996	7.0008401008121e-05	0	100	0	6.47546140939597	0	0.0025	0.0625	0	2.45	69.56521739
1845	0	0	0	61	0.175	0.023469387755102	0.016	0	0.001011	-6.25	25	0.000252030243629236	2.93088	8.5900575744	7.0008401008121e-05	0	33	0	6.47546140939597	0	0.0025	0.06	0	2.45	69.56521739
1846	0	0	0	100	0	0.044	0.051530612244898	0	0	0	0	0.000252030243629236	11.42854	130.6115265316	7.0008401008121e-05	0	100	0	6.47546140939597	0	0	0	0	2.45	69.56521739
1847	0	0	0	100	0	0.0443877551020408	0.035	0	0	0	0	0.000252030243629236	10.24193	104.8971301249	7.0008401008121e-05	0	100	0	6.47546140939597	0	0	0	0	2.45	69.56521739
1848	0	0	0	100	0.041	0.062	0.013265306122449	0	0.000912825	0	0	0.000252030243629236	19.12531	365.7774825961	7.0008401008121e-05	0	100	0	6.47546140939597	0	0	0.03	0	2.45	69.56521739
1849	0	1	0	74	0	0.00357142857142857	0.005	0	0	0	0	0.000252030243629236	30.07929	904.7636869041	7.0008401008121e-05	0	100	0	6.47546140939597	0	0	0	0	2.45	69.56521739
1850	0	0	0	99	0.073	0.048	0.0433673469387755	0	0	0	0	0.000252030243629236	12.89678	166.3269343684	7.0008401008121e-05	0	100	0	6.47546140939597	0	0.1275	0.025	0	2.45	69.56521739
1851	0	0	0	100	0.021	0.0438775510204082	0.048	0	0	0	0	0.000252030243629236	10.48988	110.0375824144	7.0008401008121e-05	0	100	0	6.47546140939597	0	0.0125	0.0075	0	2.45	69.56521739
1852	0	0	0	100	0.007	0.063	0.0193877551020408	0	0.0034325125	-1.75	7	0.000252030243629236	29.11497	847.6814781009	7.0008401008121e-05	0	100	0	6.47546140939597	0	0	0.0025	0	2.45	69.56521739
1853	0	0	0	64	0.353	0.036	0.0316326530612245	0	0	3.838	17	0.000252030243629236	7.529386	56.691653536996	7.0008401008121e-05	0	100	0	6.47546140939597	0	0.0025	0.0625	0	2.45	69.56521739
1854	0	0	0	100	0	0.046	0.0540816326530612	0	0	0	0	0.000252030243629236	12.19771	148.7841292441	7.0008401008121e-05	0	100	0	6.47546140939597	0	0	0.015	0	2.45	69.56521739
1855	0	0	0	100	0.007	0.063	0.0193877551020408	0	0.000912825	-1.75	7	0.000252030243629236	29.11497	847.6814781009	7.0008401008121e-05	0	100	0	6.47546140939597	0	0	0.0025	0	2.45	69.56521739
1856	0	0	0	100	0	0.0443877551020408	0.035	0	0	0	0	0.000252030243629236	10.24193	104.8971301249	7.0008401008121e-05	0	100	0	6.47546140939597	0	0	0	0	2.45	69.56521739
1857	0	0	0	99	0.073	0.048	0.0433673469387755	0	0	0	0	0.000252030243629236	12.89678	166.3269343684	7.0008401008121e-05	0	100	0	6.47546140939597	0	0.1275	0.025	0	2.45	69.56521739
1858	0	0	0	100	0.001	0.057	0.0576530612244898	0	0	0	0	0.000252030243629236	7.722398	59.635430870404	7.0008401008121e-05	0	50	0	6.47546140939597	0	0	0	0	2.45	69.56521739
1859	0	0	0	100	0	0.0443877551020408	0.035	0	0.004851475	0	0	0.000252030243629236	10.24193	104.8971301249	7.0008401008121e-05	0	100	0	6.47546140939597	0	0	0	0	2.45	69.56521739
1860	0	0	0	40	0.102	0.0163265306122449	0.017	0	0.00304415	0	0	0.000252030243629236	14.63555	214.1993238025	7.0008401008121e-05	0	100	0	6.47546140939597	0	0	0.1875	0	2.45	69.56521739
1861	0	0	0	100	0	0.064	0.0443877551020408	0	0	0	0	0.000252030243629236	10.24193	104.8971301249	7.0008401008121e-05	0	100	0	6.47546140939597	0	0	0	0	2.45	69.56521739
1862	-136.1844	0	0	99	0.835	0.057	0.0403061224489796	0.1361844	0.017521075	-6.4085	-68	0.000252030243629236	2.554397	6.524944033609	7.0008401008121e-05	0	100	0	6.47546140939597	0.151628967781919	0.6325	0.345	0	2.45	69.56521739
1863	0	0	0	85	0	0.00357142857142857	0.008	0	0	0	0	0.000252030243629236	18.64845	347.7646874025	7.0008401008121e-05	72	36	0	6.47546140939597	0	0	0	0	2.45	69.56521739
1864	11.7079	0	0	89	3.298	0.038	0.0576530612244898	0	0.004361575	-18.25	37	0.000252030243629236	5.247355	27.534734496025	7.0008401008121e-05	0	53	42	6.47546140939597	0	3.5525	1.6825	0	2.45	69.56521739
1865	0	0	0	94	2.247	0.0591836734693878	0.036	0	0.0141776125	-15	-68	0.000252030243629236	4.111601	16.905262783201	7.0008401008121e-05	0	76	24	6.47546140939597	0	3.05	0.305	0	2.45	69.56521739
1866	-7.3026	0	0	100	0.007	0.063	0.0193877551020408	0.0073026	0	-1.75	7	0.000252030243629236	29.11497	847.6814781009	7.0008401008121e-05	0	100	0	6.47546140939597	0	0	0.0025	0	2.45	69.56521739
1867	-1.4795	0	0	98	2.037	0.039	0.05	0.0162115	0.0013489	27.427	-153	0.000252030243629236	6.886112	47.418538476544	7.0008401008121e-05	27	8	48	6.47546140939597	0	1.2925	1.62	0	2.45	69.56521739
1868	0	0	0	99	0	0.042	0.0622448979591837	0	0	0	0	0.000252030243629236	10.08298	101.6664856804	7.0008401008121e-05	0	100	0	6.47546140939597	0	0.0175	0	0	2.45	69.56521739
1869	0	0	0	97	0.038	0.05	0.045	0	0.00739455	0	-15	0.000252030243629236	5.832992	34.023795672064	7.0008401008121e-05	0	89	3	6.47546140939597	0	0	0	0	2.45	69.56521739
1870	-25.5128	0	0	94	2.247	0.057	0.0591836734693878	0.0255128	0.0019202	11.2619	-68	0.000252030243629236	4.111601	16.905262783201	7.0008401008121e-05	0	76	24	6.47546140939597	0	3.05	0.305	0	2.45	69.56521739
1871	0	0	0	77	0.087	0.061	0.0301020408163265	0	0.0525531625	0	-28	0.000252030243629236	3.37022	11.3583828484	7.0008401008121e-05	0	0	0	6.47546140939597	0	0	0	0	2.55	69.56521739
1872	13.9045	0	0	94	2.247	0.057	0.0591836734693878	0	0.029455425	-15	-68	0.000252030243629236	4.111601	16.905262783201	7.0008401008121e-05	0	76	24	6.47546140939597	0	3.05	0.305	0	2.45	69.56521739
1873	-24.7186	0	0	77	0.087	0.061	0.0301020408163265	0.0247186	0.0267074875	0	-28	0.000252030243629236	3.37022	11.3583828484	7.0008401008121e-05	0	0	0	6.47546140939597	0	0	0	0	2.55	69.56521739
1874	0	0	0	100	0	0.064	0.0443877551020408	0	0.006358825	0	0	0.000252030243629236	10.24193	104.8971301249	7.0008401008121e-05	0	100	0	6.47546140939597	0	0	0	0	2.45	69.56521739
1875	0	0	0	100	0.001	0.054	0.0198979591836735	0	0	0	0	0.000252030243629236	23.02318	530.0668173124	7.0008401008121e-05	0	100	0	6.47546140939597	0	0	0.005	0	2.45	69.56521739
1876	0	0	0	100	0	0.065	0.0387755102040816	0	0.0141919875	0	0	0.000252030243629236	8.502015	72.284259060225	7.0008401008121e-05	0	82	16	6.47546140939597	0	0	0	0	2.45	69.56521739
1877	0	0	0	100	0	0.0423469387755102	0.004	0	0	0	0	0.000252030243629236	13.57566	184.2985444356	7.0008401008121e-05	0	100	0	6.47546140939597	0	0	0	0	2.45	69.56521739
1878	0	0	0	100	0	0.0433673469387755	0.003	0	0	0	0	0.000252030243629236	17.79778	316.7609729284	7.0008401008121e-05	0	100	0	6.47546140939597	0	0	0	0	2.45	69.56521739
1879	0	0	0	99	0.073	0.0433673469387755	0.014	0	0.008740425	0	0	0.000252030243629236	12.89678	166.3269343684	7.0008401008121e-05	0	100	0	6.47546140939597	0	0.1275	0.025	0	2.45	69.56521739
1880	0	0	0	100	0.001	0.057	0.0576530612244898	0	0.0012141625	0	0	0.000252030243629236	7.722398	59.635430870404	7.0008401008121e-05	0	50	0	6.47546140939597	0	0	0	0	2.45	69.56521739
1881	0	0	0	40	0.102	0.019	0.0163265306122449	0	0.0031013625	0	0	0.000252030243629236	14.63555	214.1993238025	7.0008401008121e-05	0	100	0	6.47546140939597	0	0	0.1875	0	2.45	69.56521739
1882	0	0	0	41	0.339	0.029	0.0183673469387755	0	0.031323125	-49	155	0.000252030243629236	14.94926	223.4803745476	7.0008401008121e-05	39	70	4	6.47546140939597	0	0.1075	0.1	0	2.45	69.56521739
1883	0	0	0	100	0.001	0.0198979591836735	0	0	0	0	0	0.000252030243629236	23.02318	530.0668173124	7.0008401008121e-05	0	100	0	6.47546140939597	0	0	0.005	0	2.45	69.56521739
1884	0	0	0	100	0	0.044	0.051530612244898	0	0	0	0	0.000252030243629236	11.42854	130.6115265316	7.0008401008121e-05	0	100	0	6.47546140939597	0	0	0	0	2.45	69.56521739
1885	-45.3772	0	0	77	0.087	0.061	0.0301020408163265	0.0453772	0.0640616875	0	-28	0.000252030243629236	3.37022	11.3583828484	7.0008401008121e-05	0	0	0	6.47546140939597	1	0	0	0	2.55	69.56521739
1886	0	0	0	100	0	0.0433673469387755	0.003	0	0	0	0	0.000252030243629236	17.79778	316.7609729284	7.0008401008121e-05	0	100	0	6.47546140939597	0	0	0	0	2.45	69.56521739
1887	0	0	0	99	0	0.0622448979591837	0.041	0	0.002237425	0	0	0.000252030243629236	10.08298	101.6664856804	7.0008401008121e-05	0	100	0	6.47546140939597	0	0.0175	0	0	2.45	69.56521739
1888	0	0	0	100	0.003	0.051	0.0158163265306122	0	0.000912825	0	0	0.000252030243629236	27.05801	732.1359051601	7.0008401008121e-05	0	100	0	6.47546140939597	0	0	0	0	2.45	69.56521739
1889	0	0	0	61	0.175	0.044	0.023469387755102	0	0.004785125	-6.25	25	0.000252030243629236	2.93088	8.5900575744	7.0008401008121e-05	0	33	0	6.47546140939597	0	0.0025	0.06	0	2.45	69.56521739
1890	0	0	0	98	2.037	0.05	0.042	0	0.008486825	-13.75	-153	0.000252030243629236	6.886112	47.418538476544	7.0008401008121e-05	27	8	48	6.47546140939597	0	1.2925	1.62	0	2.45	69.56521739
1891	8.0628	0	0	89	3.298	0.038	0.0576530612244898	0	0.0012141625	-10.805	37	0.000252030243629236	5.247355	27.534734496025	7.0008401008121e-05	0	53	42	6.47546140939597	0	3.5525	1.6825	0	2.45	69.56521739
1892	0	0	0	40	0.102	0.019	0.0163265306122449	0	0.00729905	0	0	0.000252030243629236	14.63555	214.1993238025	7.0008401008121e-05	0	100	0	6.47546140939597	0	0	0.1875	0	2.45	69.56521739
1893	0	0	0	99	0.073	0.0433673469387755	0.014	0	0.008740425	0	0	0.000252030243629236	12.89678	166.3269343684	7.0008401008121e-05	0	100	0	6.47546140939597	0	0.1275	0.025	0	2.45	69.56521739
1894	0	0	0	74	0	0.004	0.00357142857142857	0	0	0	0	0.000252030243629236	30.07929	904.7636869041	7.0008401008121e-05	0	100	0	6.47546140939597	0	0	0	0	2.45	69.56521739
1895	23.376	0	0	89	3.298	0.038	0.0576530612244898	0	0.0012141625	-2.7006	37	0.000252030243629236	5.247355	27.534734496025	7.0008401008121e-05	0	53	42	6.47546140939597	0	3.5525	1.6825	0	2.45	69.56521739
1896	0	0	0	100	0.001	0.057	0.0576530612244898	0	0.0009862375	0	0	0.000252030243629236	7.722398	59.635430870404	7.0008401008121e-05	0	50	0	6.47546140939597	0	0	0	0	2.45	69.56521739
1897	-10.7912	0	0	98	2.037	0.039	0.05	0.0107912	0.003012675	-13.75	-153	0.000252030243629236	6.886112	47.418538476544	7.0008401008121e-05	27	8	48	6.47546140939597	0	1.2925	1.62	0	2.45	69.56521739
1898	0	0	0	92	0.423	0.0408163265306122	0.055	0	0.002150425	-16.5	55	0.000252030243629236	11.62908	135.2355016464	7.0008401008121e-05	2	56	21	6.47546140939597	0	0.1	0.365	0	2.45	69.56521739
1899	0	0	0	14	0	0.001	0.00153061224489796	0	0	0	0	0.000252030243629236	22.57737	509.7376361169	7.0008401008121e-05	0	100	0	6.47546140939597	0	0	0	0	2.45	69.56521739
1900	0	0	0	100	0	0.0433673469387755	0.003	0	0	0	0	0.000252030243629236	17.79778	316.7609729284	7.0008401008121e-05	0	100	0	6.47546140939597	0	0	0	0	2.45	69.56521739
1901	0	0	0	100	0.003	0.0158163265306122	0	0	0	0	0	0.000252030243629236	27.05801	732.1359051601	7.0008401008121e-05	0	100	0	6.47546140939597	0	0	0	0	2.45	69.56521739
1902	0	0	0	100	0	0.065	0.0387755102040816	0	0.006358825	0	0	0.000252030243629236	8.502015	72.284259060225	7.0008401008121e-05	0	82	16	6.47546140939597	0	0	0	0	2.45	69.56521739
1903	0	0	0	61	0.175	0.044	0.023469387755102	0	0.004785125	-6.25	25	0.000252030243629236	2.93088	8.5900575744	7.0008401008121e-05	0	33	0	6.47546140939597	0	0.0025	0.06	0	2.45	69.56521739
1904	0	0	0	41	0.339	0.0183673469387755	0.023	0	0.0070003625	-49	155	0.000252030243629236	14.94926	223.4803745476	7.0008401008121e-05	39	70	4	6.47546140939597	0	0.1075	0.1	0	2.45	69.56521739
1905	0	0	0	100	0.021	0.055	0.0438775510204082	0	0.0035026625	0	0	0.000252030243629236	10.48988	110.0375824144	7.0008401008121e-05	0	100	0	6.47546140939597	0	0.0125	0.0075	0	2.45	69.56521739
1906	-25.7754	0	0	89	3.298	0.0576530612244898	0.036	0.0257754	0.01025885	7.5254	37	0.000252030243629236	5.247355	27.534734496025	7.0008401008121e-05	0	53	42	6.47546140939597	0	3.5525	1.6825	0	2.45	69.56521739
1907	7.4255	0	0	89	3.298	0.038	0.0576530612244898	0	0.0033753375	7.5254	37	0.000252030243629236	5.247355	27.534734496025	7.0008401008121e-05	0	53	42	6.47546140939597	0	3.5525	1.6825	0	2.45	69.56521739
1908	0	0	0	9	0.038	0.00561224489795918	0.006	0	0.008360975	0	0	0.000252030243629236	16.80745	282.4903755025	7.0008401008121e-05	73	34	0	6.47546140939597	0	0	0.1275	0	2.45	69.56521739
1909	0	0	0	41	0.339	0.029	0.0183673469387755	0	0.013704625	-49	155	0.000252030243629236	14.94926	223.4803745476	7.0008401008121e-05	39	70	4	6.47546140939597	0	0.1075	0.1	0	2.45	69.56521739
1910	0	0	0	100	0.001	0.057	0.0576530612244898	0	0.0023351375	0	0	0.000252030243629236	7.722398	59.635430870404	7.0008401008121e-05	0	50	0	6.47546140939597	0	0	0	0	2.45	69.56521739
1911	0	0	0	98	2.037	0.039	0.05	0	0.0054558	-13.75	-153	0.000252030243629236	6.886112	47.418538476544	7.0008401008121e-05	27	8	48	6.47546140939597	0	1.2925	1.62	0	2.45	69.56521739
1912	74.5405	0	0	98	0.63	0.0397959183673469	0.005	0.0389954	0.011206475	37.2454	-157	0.000252030243629236	7.303854	53.346283253316	7.0008401008121e-05	0	89	0	6.47546140939597	0.644499094765024	0.1375	0.0475	0	2.45	69.56521739
1913	0	0	0	98	0.63	0.0397959183673469	0.005	0	0.004874425	-1.75	-157	0.000252030243629236	7.303854	53.346283253316	7.0008401008121e-05	0	89	0	6.47546140939597	0	0.1375	0.0475	0	2.45	69.56521739
1914	-143.3714	0	0	77	0.087	0.061	0.0301020408163265	0.1433714	0.039417	0	-28	0.000252030243629236	3.37022	11.3583828484	7.0008401008121e-05	0	0	0	6.47546140939597	1	0	0	0	2.55	69.56521739
1915	0	0	0	77	0.087	0.0301020408163265	0.044	0	0.0340503375	0	-28	0.000252030243629236	3.37022	11.3583828484	7.0008401008121e-05	0	0	0	6.47546140939597	0	0	0	0	2.55	69.56521739
1916	45.3772	0	0	77	0.087	0.0301020408163265	0.044	0	0.0219242625	0	-28	0.000252030243629236	3.37022	11.3583828484	7.0008401008121e-05	0	0	0	6.47546140939597	0	0	0	0	2.55	69.56521739
1917	0	0	0	85	0	0.00357142857142857	0.008	0	0	0	0	0.000252030243629236	18.64845	347.7646874025	7.0008401008121e-05	72	36	0	6.47546140939597	0	0	0	0	2.45	69.56521739
1918	51.5337	0	0	41	0.339	0.0183673469387755	0.023	0.0245218	0.0064247125	-24.4782	155	0.000252030243629236	14.94926	223.4803745476	7.0008401008121e-05	39	70	4	6.47546140939597	0	0.1075	0.1	0	2.45	69.56521739
1919	0	0	0	99	0.073	0.0433673469387755	0.014	0	0	0	0	0.000252030243629236	12.89678	166.3269343684	7.0008401008121e-05	0	100	0	6.47546140939597	0	0.1275	0.025	0	2.45	69.56521739
1920	0	0	0	100	0.001	0.054	0.0198979591836735	0	0	0	0	0.000252030243629236	23.02318	530.0668173124	7.0008401008121e-05	0	100	0	6.47546140939597	0	0	0.005	0	2.45	69.56521739
1921	7.8899	0	0	92	0.423	0.0408163265306122	0.055	0	0.0010214625	-16.5	55	0.000252030243629236	11.62908	135.2355016464	7.0008401008121e-05	2	56	21	6.47546140939597	0	0.1	0.365	0	2.45	69.56521739
1922	0	0	0	100	0	0.044	0.051530612244898	0	0	0	0	0.000252030243629236	11.42854	130.6115265316	7.0008401008121e-05	0	100	0	6.47546140939597	0	0	0	0	2.45	69.56521739
1923	0	0	0	100	0.001	0.054	0.0198979591836735	0	0	0	0	0.000252030243629236	23.02318	530.0668173124	7.0008401008121e-05	0	100	0	6.47546140939597	0	0	0.005	0	2.45	69.56521739
1924	-7.445	0	0	89	3.298	0.0576530612244898	0.036	0.007445	0.0142568875	-10.805	37	0.000252030243629236	5.247355	27.534734496025	7.0008401008121e-05	0	53	42	6.47546140939597	0	3.5525	1.6825	0	2.45	69.56521739
1925	0	0	0	100	0	0.0433673469387755	0.003	0	0	0	0	0.000252030243629236	17.79778	316.7609729284	7.0008401008121e-05	0	100	0	6.47546140939597	0	0	0	0	2.45	69.56521739
1926	0	0	0	99	0	0.0622448979591837	0.041	0	0.00608025	0	0	0.000252030243629236	10.08298	101.6664856804	7.0008401008121e-05	0	100	0	6.47546140939597	0	0.0175	0	0	2.45	69.56521739
1927	0	0	0	74	0	0.004	0.00357142857142857	0	0	0	0	0.000252030243629236	30.07929	904.7636869041	7.0008401008121e-05	0	100	0	6.47546140939597	0	0	0	0	2.45	69.56521739
1928	0	0	0	100	0.003	0.051	0.0158163265306122	0	0.0034325125	0	0	0.000252030243629236	27.05801	732.1359051601	7.0008401008121e-05	0	100	0	6.47546140939597	0	0	0	0	2.45	69.56521739
1929	50.415	0	0	99	0.835	0.0403061224489796	0.049	0.027471	0.00563355	-0.779	-68	0.000252030243629236	2.554397	6.524944033609	7.0008401008121e-05	0	100	0	6.47546140939597	1	0.6325	0.345	0	2.45	69.56521739
1930	0	0	0	57	0	0.00204081632653061	0.004	0	0	0	0	0.000252030243629236	26.00263	676.1367669169	7.0008401008121e-05	0	100	0	6.47546140939597	0	0	0	0	2.45	69.56521739
1931	0	0	0	100	0.021	0.055	0.0438775510204082	0	0	0	0	0.000252030243629236	10.48988	110.0375824144	7.0008401008121e-05	0	100	0	6.47546140939597	0	0.0125	0.0075	0	2.45	69.56521739
1932	0	0	0	100	0.021	0.0438775510204082	0.048	0	0.0029033625	0	0	0.000252030243629236	10.48988	110.0375824144	7.0008401008121e-05	0	100	0	6.47546140939597	0	0.0125	0.0075	0	2.45	69.56521739
1933	0	0	0	92	0.423	0.0408163265306122	0.055	0	0.0040656125	-16.5	55	0.000252030243629236	11.62908	135.2355016464	7.0008401008121e-05	2	56	21	6.47546140939597	0	0.1	0.365	0	2.45	69.56521739
1934	0	0	0	9	0.038	0.00561224489795918	0.006	0	0	0	0	0.000252030243629236	16.80745	282.4903755025	7.0008401008121e-05	73	34	0	6.47546140939597	0	0	0.1275	0	2.45	69.56521739
1935	0	1	0	14	0	0.001	0.00153061224489796	0	0	0	0	0.000252030243629236	22.57737	509.7376361169	7.0008401008121e-05	0	100	0	6.47546140939597	0	0	0	0	2.45	69.56521739
1936	0	0	0	89	3.298	0.0576530612244898	0.036	0	0.01124335	-18.25	37	0.000252030243629236	5.247355	27.534734496025	7.0008401008121e-05	0	53	42	6.47546140939597	0	3.5525	1.6825	0	2.45	69.56521739
1937	0	0	0	14	0	0.00153061224489796	0.001	0	0	0	0	0.000252030243629236	22.57737	509.7376361169	7.0008401008121e-05	0	100	0	6.47546140939597	0	0	0	0	2.45	69.56521739
1938	0	0	0	9	0.038	0.00561224489795918	0.006	0	0.0035110375	0	0	0.000252030243629236	16.80745	282.4903755025	7.0008401008121e-05	73	34	0	6.47546140939597	0	0	0.1275	0	2.45	69.56521739
1939	-8.1717	0	0	92	0.423	0.0408163265306122	0.055	0.0081717	0.0011289625	-8.3283	55	0.000252030243629236	11.62908	135.2355016464	7.0008401008121e-05	2	56	21	6.47546140939597	0	0.1	0.365	0	2.45	69.56521739
1940	0	0	0	100	0	0.013265306122449	0	0	0	0	0	0.000252030243629236	13.05167	170.3460897889	7.0008401008121e-05	0	100	0	6.47546140939597	0	0	0	0	2.45	69.56521739
1941	0	0	0	100	0.003	0.051	0.0158163265306122	0	0	0	0	0.000252030243629236	27.05801	732.1359051601	7.0008401008121e-05	0	100	0	6.47546140939597	0	0	0	0	2.45	69.56521739
1942	24.7186	0	0	77	0.087	0.0301020408163265	0.044	0	0	0	-28	0.000252030243629236	3.37022	11.3583828484	7.0008401008121e-05	0	0	0	6.47546140939597	0	0	0	0	2.55	69.56521739
1943	114.3429	0	0	99	0.835	0.0403061224489796	0.049	0.0218415	0.0063372375	-6.4085	-68	0.000252030243629236	2.554397	6.524944033609	7.0008401008121e-05	0	100	0	6.47546140939597	1	0.6325	0.345	0	2.45	69.56521739
1944	0	0	0	61	0.175	0.044	0.023469387755102	0	0	-6.25	25	0.000252030243629236	2.93088	8.5900575744	7.0008401008121e-05	0	33	0	6.47546140939597	0	0.0025	0.06	0	2.45	69.56521739
1945	0	0	0	100	0.021	0.055	0.0438775510204082	0	0	0	0	0.000252030243629236	10.48988	110.0375824144	7.0008401008121e-05	0	100	0	6.47546140939597	0	0.0125	0.0075	0	2.45	69.56521739
1946	0	0	0	100	0.003	0.051	0.0158163265306122	0	0.0025196875	0	0	0.000252030243629236	27.05801	732.1359051601	7.0008401008121e-05	0	100	0	6.47546140939597	0	0	0	0	2.45	69.56521739
1947	0	0	0	100	0	0.044	0.051530612244898	0	0.00145795	0	0	0.000252030243629236	11.42854	130.6115265316	7.0008401008121e-05	0	100	0	6.47546140939597	0	0	0	0	2.45	69.56521739
1948	0	1	0	74	0	0.00357142857142857	0.005	0	0	0	0	0.000252030243629236	30.07929	904.7636869041	7.0008401008121e-05	0	100	0	6.47546140939597	0	0	0	0	2.45	69.56521739
1949	0	0	0	53	0.142	0.0295918367346939	0.02	0	0.0219242625	-7.5	22	0.000252030243629236	2.141804	4.587324374416	7.0008401008121e-05	0	48	0	6.47546140939597	0	0	0.155	0	2.45	69.56521739
1950	0	0	0	9	0.038	0.003	0.00561224489795918	0	0.0095069375	0	0	0.000252030243629236	16.80745	282.4903755025	7.0008401008121e-05	73	34	0	6.47546140939597	0	0	0.1275	0	2.45	69.56521739
1951	0	0	0	9	0.038	0.003	0.00561224489795918	0	0	0	0	0.000252030243629236	16.80745	282.4903755025	7.0008401008121e-05	73	34	0	6.47546140939597	0	0	0.1275	0	2.45	69.56521739
1952	-85.122	0	0	53	0.142	0.035	0.0295918367346939	0.085122	0.0196055125	159.1995	22	0.000252030243629236	2.141804	4.587324374416	7.0008401008121e-05	0	48	0	6.47546140939597	0.698004041258429	0	0.155	0	2.45	69.56521739
1953	0	0	0	100	0	0.061	0.013265306122449	0	0	0	0	0.000252030243629236	13.05167	170.3460897889	7.0008401008121e-05	0	100	0	6.47546140939597	0	0	0	0	2.45	69.56521739
1954	18.5141	0	0	98	0.63	0.0397959183673469	0.005	0	0.0137507875	-1.75	-157	0.000252030243629236	7.303854	53.346283253316	7.0008401008121e-05	0	89	0	6.47546140939597	0	0.1375	0.0475	0	2.45	69.56521739
1955	0	0	0	100	0.001	0.0198979591836735	0	0	0	0	0	0.000252030243629236	23.02318	530.0668173124	7.0008401008121e-05	0	100	0	6.47546140939597	0	0	0.005	0	2.45	69.56521739
1956	0	0	0	100	0	0.061	0.013265306122449	0	0	0	0	0.000252030243629236	13.05167	170.3460897889	7.0008401008121e-05	0	100	0	6.47546140939597	0	0	0	0	2.45	69.56521739
1957	10.7912	0	0	98	2.037	0.05	0.042	0	0.0093905125	-13.75	-153	0.000252030243629236	6.886112	47.418538476544	7.0008401008121e-05	27	8	48	6.47546140939597	0	1.2925	1.62	0	2.45	69.56521739
1958	0	0	0	100	0	0.0423469387755102	0.004	0	0	0	0	0.000252030243629236	13.57566	184.2985444356	7.0008401008121e-05	0	100	0	6.47546140939597	0	0	0	0	2.45	69.56521739
1959	0	0	0	99	0.073	0.048	0.0433673469387755	0	0	0	0	0.000252030243629236	12.89678	166.3269343684	7.0008401008121e-05	0	100	0	6.47546140939597	0	0.1275	0.025	0	2.45	69.56521739
1960	0	0	0	100	0.001	0.054	0.0198979591836735	0	0	0	0	0.000252030243629236	23.02318	530.0668173124	7.0008401008121e-05	0	100	0	6.47546140939597	0	0	0.005	0	2.45	69.56521739
1961	0	0	0	14	0	0.001	0.00153061224489796	0	0	0	0	0.000252030243629236	22.57737	509.7376361169	7.0008401008121e-05	0	100	0	6.47546140939597	0	0	0	0	2.45	69.56521739
1962	0	0	0	9	0.038	0.003	0.00561224489795918	0	0.0011215625	0	0	0.000252030243629236	16.80745	282.4903755025	7.0008401008121e-05	73	34	0	6.47546140939597	0	0	0.1275	0	2.45	69.56521739
1963	0	0	0	74	0	0.00357142857142857	0.005	0	0	0	0	0.000252030243629236	30.07929	904.7636869041	7.0008401008121e-05	0	100	0	6.47546140939597	0	0	0	0	2.45	69.56521739
1964	0	0	0	14	0	0.00153061224489796	0.001	0	0	0	0	0.000252030243629236	22.57737	509.7376361169	7.0008401008121e-05	0	100	0	6.47546140939597	0	0	0	0	2.45	69.56521739
1965	0	0	0	99	0.835	0.057	0.0403061224489796	0	0.034544125	-5.0231	-68	0.000252030243629236	2.554397	6.524944033609	7.0008401008121e-05	0	100	0	6.47546140939597	0	0.6325	0.345	0	2.45	69.56521739
1966	0	0	0	100	0.003	0.0158163265306122	0	0	0	0	0	0.000252030243629236	27.05801	732.1359051601	7.0008401008121e-05	0	100	0	6.47546140939597	0	0	0	0	2.45	69.56521739
1967	0	0	0	9	0.038	0.00561224489795918	0.006	0	0.003065225	0	0	0.000252030243629236	16.80745	282.4903755025	7.0008401008121e-05	73	34	0	6.47546140939597	0	0	0.1275	0	2.45	69.56521739
1968	0	0	0	61	0.175	0.044	0.023469387755102	0	0	-6.25	25	0.000252030243629236	2.93088	8.5900575744	7.0008401008121e-05	0	33	0	6.47546140939597	0	0.0025	0.06	0	2.45	69.56521739
1969	0	0	0	53	0.142	0.0295918367346939	0.02	0	0.0242713125	-7.5	22	0.000252030243629236	2.141804	4.587324374416	7.0008401008121e-05	0	48	0	6.47546140939597	0	0	0.155	0	2.45	69.56521739
1970	24.5498	1	0	41	0.339	0.0183673469387755	0.023	0.0090317	0.0040866875	-39.9683	155	0.000252030243629236	14.94926	223.4803745476	7.0008401008121e-05	39	70	4	6.47546140939597	0	0.1075	0.1	0	2.45	69.56521739
1971	0	0	0	74	0	0.00357142857142857	0.005	0	0	0	0	0.000252030243629236	30.07929	904.7636869041	7.0008401008121e-05	0	100	0	6.47546140939597	0	0	0	0	2.45	69.56521739
1972	0	0	0	53	0.142	0.035	0.0295918367346939	0	0.04929855	-7.5	22	0.000252030243629236	2.141804	4.587324374416	7.0008401008121e-05	0	48	0	6.47546140939597	0	0	0.155	0	2.45	69.56521739
1973	-24.9655	0	0	98	2.037	0.05	0.042	0.041177	0.00545935	27.427	-153	0.000252030243629236	6.886112	47.418538476544	7.0008401008121e-05	27	8	48	6.47546140939597	0	1.2925	1.62	0	2.45	69.56521739
1974	0	0	0	100	0	0.065	0.0387755102040816	0	0	0	0	0.000252030243629236	8.502015	72.284259060225	7.0008401008121e-05	0	82	16	6.47546140939597	0	0	0	0	2.45	69.56521739
1975	0	0	0	100	0	0.0387755102040816	0.007	0	0.0160809	0	0	0.000252030243629236	8.502015	72.284259060225	7.0008401008121e-05	0	82	16	6.47546140939597	0	0	0	0	2.45	69.56521739
1976	0	0	0	100	0.041	0.062	0.013265306122449	0	0	0	0	0.000252030243629236	19.12531	365.7774825961	7.0008401008121e-05	0	100	0	6.47546140939597	0	0	0.03	0	2.45	69.56521739
1977	-76.0555	0	0	41	0.339	0.029	0.0183673469387755	0.0760555	0.02293775	-24.4782	155	0.000252030243629236	14.94926	223.4803745476	7.0008401008121e-05	39	70	4	6.47546140939597	0.379304586782021	0.1075	0.1	0	2.45	69.56521739
1978	0	0	0	98	2.037	0.05	0.042	0	0.0061685875	-13.75	-153	0.000252030243629236	6.886112	47.418538476544	7.0008401008121e-05	27	8	48	6.47546140939597	0	1.2925	1.62	0	2.45	69.56521739
1979	0	0	0	57	0	0.004	0.00204081632653061	0	0	0	0	0.000252030243629236	26.00263	676.1367669169	7.0008401008121e-05	0	100	0	6.47546140939597	0	0	0	0	2.45	69.56521739
1980	0	0	0	100	0.041	0.013265306122449	0	0	0	0	0	0.000252030243629236	19.12531	365.7774825961	7.0008401008121e-05	0	100	0	6.47546140939597	0	0	0.03	0	2.45	69.56521739
1981	0	0	0	57	0	0.00204081632653061	0.004	0	0	0	0	0.000252030243629236	26.00263	676.1367669169	7.0008401008121e-05	0	100	0	6.47546140939597	0	0	0	0	2.45	69.56521739
1982	0	0	0	14	0	0.00153061224489796	0.001	0	0	0	0	0.000252030243629236	22.57737	509.7376361169	7.0008401008121e-05	0	100	0	6.47546140939597	0	0	0	0	2.45	69.56521739
1983	0	0	0	9	0.038	0.003	0.00561224489795918	0	0.027152775	0	0	0.000252030243629236	16.80745	282.4903755025	7.0008401008121e-05	73	34	0	6.47546140939597	0	0	0.1275	0	2.45	69.56521739
1984	0	0	0	53	0.142	0.035	0.0295918367346939	0	0.023948925	-7.5	22	0.000252030243629236	2.141804	4.587324374416	7.0008401008121e-05	0	48	0	6.47546140939597	0	0	0.155	0	2.45	69.56521739
1985	143.3714	0	0	77	0.087	0.0301020408163265	0.044	0	0.001086825	0	-28	0.000252030243629236	3.37022	11.3583828484	7.0008401008121e-05	0	0	0	6.47546140939597	0	0	0	0	2.55	69.56521739
1986	0	0	0	100	0	0.061	0.013265306122449	0	0	0	0	0.000252030243629236	13.05167	170.3460897889	7.0008401008121e-05	0	100	0	6.47546140939597	0	0	0	0	2.45	69.56521739
1987	-24.9764	0	0	41	0.339	0.029	0.0183673469387755	0.0335815	0.0095069375	-39.9683	155	0.000252030243629236	14.94926	223.4803745476	7.0008401008121e-05	39	70	4	6.47546140939597	0.633580989532927	0.1075	0.1	0	2.45	69.56521739
1988	0	1	0	57	0	0.00204081632653061	0.004	0	0	0	0	0.000252030243629236	26.00263	676.1367669169	7.0008401008121e-05	0	100	0	6.47546140939597	0	0	0	0	2.45	69.56521739
1989	0	0	0	98	0.63	0.05	0.0397959183673469	0	0.01650625	-1.75	-157	0.000252030243629236	7.303854	53.346283253316	7.0008401008121e-05	0	89	0	6.47546140939597	0	0.1375	0.0475	0	2.45	69.56521739
1990	0	0	0	57	0	0.004	0.00204081632653061	0	0	0	0	0.000252030243629236	26.00263	676.1367669169	7.0008401008121e-05	0	100	0	6.47546140939597	0	0	0	0	2.45	69.56521739
1991	0	0	0	57	0	0.004	0.00204081632653061	0	0	0	0	0.000252030243629236	26.00263	676.1367669169	7.0008401008121e-05	0	100	0	6.47546140939597	0	0	0	0	2.45	69.56521739
1992	0	0	0	100	0	0.013265306122449	0	0	0	0	0	0.000252030243629236	13.05167	170.3460897889	7.0008401008121e-05	0	100	0	6.47546140939597	0	0	0	0	2.45	69.56521739
1993	0	1	0	57	0	0.00204081632653061	0.004	0	0	0	0	0.000252030243629236	26.00263	676.1367669169	7.0008401008121e-05	0	100	0	6.47546140939597	0	0	0	0	2.45	69.56521739
1994	0	0	0	98	0.63	0.05	0.0397959183673469	0	0.01650625	-1.75	-157	0.000252030243629236	7.303854	53.346283253316	7.0008401008121e-05	0	89	0	6.47546140939597	0	0.1375	0.0475	0	2.45	69.56521739
1995	-18.5141	0	0	98	0.63	0.05	0.0397959183673469	0.0185141	0.01515055	-1.75	-157	0.000252030243629236	7.303854	53.346283253316	7.0008401008121e-05	0	89	0	6.47546140939597	0	0.1375	0.0475	0	2.45	69.56521739
1996	0	0	0	61	0.175	0.023469387755102	0.016	0	0.0012063125	-6.25	25	0.000252030243629236	2.93088	8.5900575744	7.0008401008121e-05	0	33	0	6.47546140939597	0	0.0025	0.06	0	2.45	69.56521739
1997	0	0	0	74	0	0.004	0.00357142857142857	0	0	0	0	0.000252030243629236	30.07929	904.7636869041	7.0008401008121e-05	0	100	0	6.47546140939597	0	0	0	0	2.45	69.56521739
1998	0	0	0	99	0.256	0.0464285714285714	0.043	0	0.013219075	-2.25	9	0.000252030243629236	6.269815	39.310580134225	7.0008401008121e-05	0	92	0	6.47546140939597	0	0	0.2875	0	2.45	69.56521739
1999	0	0	0	61	0.175	0.023469387755102	0.016	0	0.0012063125	-6.25	25	0.000252030243629236	2.93088	8.5900575744	7.0008401008121e-05	0	33	0	6.47546140939597	0	0.0025	0.06	0	2.45	69.56521739
[truncated: 83,225 more rows]
