# Supplementary material for: Post-Crackdown Effectiveness of Field-Based Forest Law Enforcement in the Brazilian Amazon
Source: PLoS One. 2015 Apr 15;10(4):e0121544. doi: 10.1371/journal.pone.0121544 (PMC4398318; doi:10.1371/journal.pone.0121544)
Supplement: S1 Dataset — (ZIP) [file pone.0121544.s002.zip › README.txt]

The Supplementary Data file contains the following items to replicate the main result in Table 5 of the manuscript:

1. Data  (prematching_data.csv): This file contains the variables 
2. Data description (Data Dictionary.xlsx): This file contains variable labels
3. R code (Matching_replication.R): This file contains code writen for the R statistical software (http://www.r-project.org/) that replicates the result of Model 1 in Table 5.


For questions, please contact: jborner@uni-bonn.de
